# Supplementary material for: Cancer Radiation Therapy May Be Associated With Atrial Fibrillation
Source: Front Cardiovasc Med. 2021 Jan 22;8:610915. doi: 10.3389/fcvm.2021.610915 (PMC7862558; doi:10.3389/fcvm.2021.610915)
Supplement: Supplementary file 1 [file Data_Sheet_1.xlsx]

## Sheet: ICD-10 codes
article_id	article_version	icd10_code_id	icd10_code_version	icd10_covered_group	range	sort_order	description	last_updated	asterisk
52450	41	C00.0	8	2	N	1297	Malignant neoplasm of external upper lip	2020-07-24 10:00:11	N
52479	39	C00.0	7	2	N	1297	Malignant neoplasm of external upper lip	2020-02-07 12:17:05	N
52479	39	C00.0	7	3	N	1297	Malignant neoplasm of external upper lip	2020-02-07 12:17:06	N
52479	39	C00.0	7	7	N	1297	Malignant neoplasm of external upper lip	2020-02-07 12:17:08	N
52480	51	C00.0	7	1	N	1297	Malignant neoplasm of external upper lip	2020-02-07 12:18:57	N
52450	41	C00.1	8	2	N	1298	Malignant neoplasm of external lower lip	2020-07-24 10:00:11	N
52479	39	C00.1	7	2	N	1298	Malignant neoplasm of external lower lip	2020-02-07 12:17:05	N
52479	39	C00.1	7	3	N	1298	Malignant neoplasm of external lower lip	2020-02-07 12:17:06	N
52479	39	C00.1	7	7	N	1298	Malignant neoplasm of external lower lip	2020-02-07 12:17:08	N
52480	51	C00.1	7	1	N	1298	Malignant neoplasm of external lower lip	2020-02-07 12:18:57	N
52450	41	C00.2	8	2	N	1299	Malignant neoplasm of external lip, unspecified	2020-07-24 10:00:11	N
52479	39	C00.2	7	2	N	1299	Malignant neoplasm of external lip, unspecified	2020-02-07 12:17:05	N
52479	39	C00.2	7	3	N	1299	Malignant neoplasm of external lip, unspecified	2020-02-07 12:17:06	N
52479	39	C00.2	7	7	N	1299	Malignant neoplasm of external lip, unspecified	2020-02-07 12:17:08	N
52450	41	C00.3	8	2	N	1300	Malignant neoplasm of upper lip, inner aspect	2020-07-24 10:00:11	N
52479	39	C00.3	7	2	N	1300	Malignant neoplasm of upper lip, inner aspect	2020-02-07 12:17:05	N
52479	39	C00.3	7	3	N	1300	Malignant neoplasm of upper lip, inner aspect	2020-02-07 12:17:06	N
52479	39	C00.3	7	7	N	1300	Malignant neoplasm of upper lip, inner aspect	2020-02-07 12:17:08	N
52480	51	C00.3	7	1	N	1300	Malignant neoplasm of upper lip, inner aspect	2020-02-07 12:18:57	N
52450	41	C00.4	8	2	N	1301	Malignant neoplasm of lower lip, inner aspect	2020-07-24 10:00:11	N
52479	39	C00.4	7	2	N	1301	Malignant neoplasm of lower lip, inner aspect	2020-02-07 12:17:05	N
52479	39	C00.4	7	3	N	1301	Malignant neoplasm of lower lip, inner aspect	2020-02-07 12:17:06	N
52479	39	C00.4	7	7	N	1301	Malignant neoplasm of lower lip, inner aspect	2020-02-07 12:17:08	N
52480	51	C00.4	7	1	N	1301	Malignant neoplasm of lower lip, inner aspect	2020-02-07 12:18:57	N
52450	41	C00.5	8	2	N	1302	Malignant neoplasm of lip, unspecified, inner aspect	2020-07-24 10:00:11	N
52479	39	C00.5	7	2	N	1302	Malignant neoplasm of lip, unspecified, inner aspect	2020-02-07 12:17:05	N
52479	39	C00.5	7	3	N	1302	Malignant neoplasm of lip, unspecified, inner aspect	2020-02-07 12:17:06	N
52479	39	C00.5	7	7	N	1302	Malignant neoplasm of lip, unspecified, inner aspect	2020-02-07 12:17:08	N
52450	41	C00.6	8	2	N	1303	Malignant neoplasm of commissure of lip, unspecified	2020-07-24 10:00:11	N
52479	39	C00.6	7	2	N	1303	Malignant neoplasm of commissure of lip, unspecified	2020-02-07 12:17:05	N
52479	39	C00.6	7	3	N	1303	Malignant neoplasm of commissure of lip, unspecified	2020-02-07 12:17:06	N
52479	39	C00.6	7	7	N	1303	Malignant neoplasm of commissure of lip, unspecified	2020-02-07 12:17:08	N
52480	51	C00.6	7	1	N	1303	Malignant neoplasm of commissure of lip, unspecified	2020-02-07 12:18:57	N
52450	41	C00.8	8	2	N	1304	Malignant neoplasm of overlapping sites of lip	2020-07-24 10:00:11	N
52479	39	C00.8	7	2	N	1304	Malignant neoplasm of overlapping sites of lip	2020-02-07 12:17:05	N
52479	39	C00.8	7	3	N	1304	Malignant neoplasm of overlapping sites of lip	2020-02-07 12:17:06	N
52479	39	C00.8	7	7	N	1304	Malignant neoplasm of overlapping sites of lip	2020-02-07 12:17:08	N
52480	51	C00.8	7	1	N	1304	Malignant neoplasm of overlapping sites of lip	2020-02-07 12:18:57	N
52450	41	C00.9	8	2	N	1305	Malignant neoplasm of lip, unspecified	2020-07-24 10:00:11	N
52479	39	C00.9	7	2	N	1305	Malignant neoplasm of lip, unspecified	2020-02-07 12:17:05	N
52479	39	C00.9	7	3	N	1305	Malignant neoplasm of lip, unspecified	2020-02-07 12:17:06	N
52479	39	C00.9	7	7	N	1305	Malignant neoplasm of lip, unspecified	2020-02-07 12:17:08	N
52450	41	C01	8	2	N	1306	Malignant neoplasm of base of tongue	2020-07-24 10:00:11	N
52479	39	C01	7	2	N	1306	Malignant neoplasm of base of tongue	2020-02-07 12:17:05	N
52479	39	C01	7	3	N	1306	Malignant neoplasm of base of tongue	2020-02-07 12:17:06	N
52479	39	C01	7	7	N	1306	Malignant neoplasm of base of tongue	2020-02-07 12:17:08	N
52480	51	C01	7	1	N	1306	Malignant neoplasm of base of tongue	2020-02-07 12:18:57	N
52450	41	C02.0	8	2	N	1308	Malignant neoplasm of dorsal surface of tongue	2020-07-24 10:00:11	N
52479	39	C02.0	7	2	N	1308	Malignant neoplasm of dorsal surface of tongue	2020-02-07 12:17:05	N
52479	39	C02.0	7	3	N	1308	Malignant neoplasm of dorsal surface of tongue	2020-02-07 12:17:06	N
52479	39	C02.0	7	7	N	1308	Malignant neoplasm of dorsal surface of tongue	2020-02-07 12:17:08	N
52480	51	C02.0	7	1	N	1308	Malignant neoplasm of dorsal surface of tongue	2020-02-07 12:18:57	N
52450	41	C02.1	8	2	N	1309	Malignant neoplasm of border of tongue	2020-07-24 10:00:11	N
52479	39	C02.1	7	2	N	1309	Malignant neoplasm of border of tongue	2020-02-07 12:17:05	N
52479	39	C02.1	7	3	N	1309	Malignant neoplasm of border of tongue	2020-02-07 12:17:06	N
52479	39	C02.1	7	7	N	1309	Malignant neoplasm of border of tongue	2020-02-07 12:17:08	N
52480	51	C02.1	7	1	N	1309	Malignant neoplasm of border of tongue	2020-02-07 12:18:57	N
52450	41	C02.2	8	2	N	1310	Malignant neoplasm of ventral surface of tongue	2020-07-24 10:00:11	N
52479	39	C02.2	7	2	N	1310	Malignant neoplasm of ventral surface of tongue	2020-02-07 12:17:05	N
52479	39	C02.2	7	3	N	1310	Malignant neoplasm of ventral surface of tongue	2020-02-07 12:17:06	N
52479	39	C02.2	7	7	N	1310	Malignant neoplasm of ventral surface of tongue	2020-02-07 12:17:08	N
52480	51	C02.2	7	1	N	1310	Malignant neoplasm of ventral surface of tongue	2020-02-07 12:18:57	N
52450	41	C02.3	8	2	N	1311	Malignant neoplasm of anterior two-thirds of tongue, part unspecified	2020-07-24 10:00:11	N
52479	39	C02.3	7	2	N	1311	Malignant neoplasm of anterior two-thirds of tongue, part unspecified	2020-02-07 12:17:05	N
52479	39	C02.3	7	3	N	1311	Malignant neoplasm of anterior two-thirds of tongue, part unspecified	2020-02-07 12:17:06	N
52479	39	C02.3	7	7	N	1311	Malignant neoplasm of anterior two-thirds of tongue, part unspecified	2020-02-07 12:17:08	N
52480	51	C02.3	7	1	N	1311	Malignant neoplasm of anterior two-thirds of tongue, part unspecified	2020-02-07 12:18:57	N
52450	41	C02.4	8	2	N	1312	Malignant neoplasm of lingual tonsil	2020-07-24 10:00:11	N
52479	39	C02.4	7	2	N	1312	Malignant neoplasm of lingual tonsil	2020-02-07 12:17:05	N
52479	39	C02.4	7	3	N	1312	Malignant neoplasm of lingual tonsil	2020-02-07 12:17:06	N
52479	39	C02.4	7	7	N	1312	Malignant neoplasm of lingual tonsil	2020-02-07 12:17:08	N
52480	51	C02.4	7	1	N	1312	Malignant neoplasm of lingual tonsil	2020-02-07 12:18:57	N
52450	41	C02.8	8	2	N	1313	Malignant neoplasm of overlapping sites of tongue	2020-07-24 10:00:11	N
52479	39	C02.8	7	2	N	1313	Malignant neoplasm of overlapping sites of tongue	2020-02-07 12:17:05	N
52479	39	C02.8	7	3	N	1313	Malignant neoplasm of overlapping sites of tongue	2020-02-07 12:17:06	N
52479	39	C02.8	7	7	N	1313	Malignant neoplasm of overlapping sites of tongue	2020-02-07 12:17:08	N
52480	51	C02.8	7	1	N	1313	Malignant neoplasm of overlapping sites of tongue	2020-02-07 12:18:57	N
52450	41	C02.9	8	2	N	1314	Malignant neoplasm of tongue, unspecified	2020-07-24 10:00:11	N
52479	39	C02.9	7	2	N	1314	Malignant neoplasm of tongue, unspecified	2020-02-07 12:17:05	N
52479	39	C02.9	7	3	N	1314	Malignant neoplasm of tongue, unspecified	2020-02-07 12:17:06	N
52479	39	C02.9	7	7	N	1314	Malignant neoplasm of tongue, unspecified	2020-02-07 12:17:08	N
52450	41	C03.0	8	2	N	1316	Malignant neoplasm of upper gum	2020-07-24 10:00:11	N
52479	39	C03.0	7	2	N	1316	Malignant neoplasm of upper gum	2020-02-07 12:17:05	N
52479	39	C03.0	7	3	N	1316	Malignant neoplasm of upper gum	2020-02-07 12:17:06	N
52479	39	C03.0	7	7	N	1316	Malignant neoplasm of upper gum	2020-02-07 12:17:08	N
52480	51	C03.0	7	1	N	1316	Malignant neoplasm of upper gum	2020-02-07 12:18:57	N
52450	41	C03.1	8	2	N	1317	Malignant neoplasm of lower gum	2020-07-24 10:00:11	N
52479	39	C03.1	7	2	N	1317	Malignant neoplasm of lower gum	2020-02-07 12:17:05	N
52479	39	C03.1	7	3	N	1317	Malignant neoplasm of lower gum	2020-02-07 12:17:06	N
52479	39	C03.1	7	7	N	1317	Malignant neoplasm of lower gum	2020-02-07 12:17:08	N
52480	51	C03.1	7	1	N	1317	Malignant neoplasm of lower gum	2020-02-07 12:18:57	N
52450	41	C03.9	8	2	N	1318	Malignant neoplasm of gum, unspecified	2020-07-24 10:00:11	N
52479	39	C03.9	7	2	N	1318	Malignant neoplasm of gum, unspecified	2020-02-07 12:17:05	N
52479	39	C03.9	7	3	N	1318	Malignant neoplasm of gum, unspecified	2020-02-07 12:17:06	N
52479	39	C03.9	7	7	N	1318	Malignant neoplasm of gum, unspecified	2020-02-07 12:17:08	N
52450	41	C04.0	8	2	N	1320	Malignant neoplasm of anterior floor of mouth	2020-07-24 10:00:11	N
52479	39	C04.0	7	2	N	1320	Malignant neoplasm of anterior floor of mouth	2020-02-07 12:17:05	N
52479	39	C04.0	7	3	N	1320	Malignant neoplasm of anterior floor of mouth	2020-02-07 12:17:06	N
52479	39	C04.0	7	7	N	1320	Malignant neoplasm of anterior floor of mouth	2020-02-07 12:17:08	N
52480	51	C04.0	7	1	N	1320	Malignant neoplasm of anterior floor of mouth	2020-02-07 12:18:57	N
52450	41	C04.1	8	2	N	1321	Malignant neoplasm of lateral floor of mouth	2020-07-24 10:00:11	N
52479	39	C04.1	7	2	N	1321	Malignant neoplasm of lateral floor of mouth	2020-02-07 12:17:05	N
52479	39	C04.1	7	3	N	1321	Malignant neoplasm of lateral floor of mouth	2020-02-07 12:17:06	N
52479	39	C04.1	7	7	N	1321	Malignant neoplasm of lateral floor of mouth	2020-02-07 12:17:08	N
52480	51	C04.1	7	1	N	1321	Malignant neoplasm of lateral floor of mouth	2020-02-07 12:18:57	N
52450	41	C04.8	8	2	N	1322	Malignant neoplasm of overlapping sites of floor of mouth	2020-07-24 10:00:11	N
52479	39	C04.8	7	2	N	1322	Malignant neoplasm of overlapping sites of floor of mouth	2020-02-07 12:17:05	N
52479	39	C04.8	7	3	N	1322	Malignant neoplasm of overlapping sites of floor of mouth	2020-02-07 12:17:06	N
52479	39	C04.8	7	7	N	1322	Malignant neoplasm of overlapping sites of floor of mouth	2020-02-07 12:17:08	N
52480	51	C04.8	7	1	N	1322	Malignant neoplasm of overlapping sites of floor of mouth	2020-02-07 12:18:57	N
52450	41	C04.9	8	2	N	1323	Malignant neoplasm of floor of mouth, unspecified	2020-07-24 10:00:11	N
52479	39	C04.9	7	2	N	1323	Malignant neoplasm of floor of mouth, unspecified	2020-02-07 12:17:05	N
52479	39	C04.9	7	3	N	1323	Malignant neoplasm of floor of mouth, unspecified	2020-02-07 12:17:06	N
52479	39	C04.9	7	7	N	1323	Malignant neoplasm of floor of mouth, unspecified	2020-02-07 12:17:08	N
52450	41	C05.0	8	2	N	1325	Malignant neoplasm of hard palate	2020-07-24 10:00:11	N
52479	39	C05.0	7	2	N	1325	Malignant neoplasm of hard palate	2020-02-07 12:17:05	N
52479	39	C05.0	7	3	N	1325	Malignant neoplasm of hard palate	2020-02-07 12:17:06	N
52479	39	C05.0	7	7	N	1325	Malignant neoplasm of hard palate	2020-02-07 12:17:08	N
52480	51	C05.0	7	1	N	1325	Malignant neoplasm of hard palate	2020-02-07 12:18:57	N
52450	41	C05.1	8	2	N	1326	Malignant neoplasm of soft palate	2020-07-24 10:00:11	N
52479	39	C05.1	7	2	N	1326	Malignant neoplasm of soft palate	2020-02-07 12:17:05	N
52479	39	C05.1	7	3	N	1326	Malignant neoplasm of soft palate	2020-02-07 12:17:06	N
52479	39	C05.1	7	7	N	1326	Malignant neoplasm of soft palate	2020-02-07 12:17:08	N
52480	51	C05.1	7	1	N	1326	Malignant neoplasm of soft palate	2020-02-07 12:18:57	N
52450	41	C05.2	8	2	N	1327	Malignant neoplasm of uvula	2020-07-24 10:00:11	N
52479	39	C05.2	7	2	N	1327	Malignant neoplasm of uvula	2020-02-07 12:17:05	N
52479	39	C05.2	7	3	N	1327	Malignant neoplasm of uvula	2020-02-07 12:17:06	N
52479	39	C05.2	7	7	N	1327	Malignant neoplasm of uvula	2020-02-07 12:17:08	N
52480	51	C05.2	7	1	N	1327	Malignant neoplasm of uvula	2020-02-07 12:18:57	N
52450	41	C05.8	8	2	N	1328	Malignant neoplasm of overlapping sites of palate	2020-07-24 10:00:11	N
52479	39	C05.8	7	2	N	1328	Malignant neoplasm of overlapping sites of palate	2020-02-07 12:17:05	N
52479	39	C05.8	7	3	N	1328	Malignant neoplasm of overlapping sites of palate	2020-02-07 12:17:06	N
52479	39	C05.8	7	7	N	1328	Malignant neoplasm of overlapping sites of palate	2020-02-07 12:17:08	N
52480	51	C05.8	7	1	N	1328	Malignant neoplasm of overlapping sites of palate	2020-02-07 12:18:57	N
52450	41	C05.9	8	2	N	1329	Malignant neoplasm of palate, unspecified	2020-07-24 10:00:11	N
52479	39	C05.9	7	2	N	1329	Malignant neoplasm of palate, unspecified	2020-02-07 12:17:05	N
52479	39	C05.9	7	3	N	1329	Malignant neoplasm of palate, unspecified	2020-02-07 12:17:06	N
52479	39	C05.9	7	7	N	1329	Malignant neoplasm of palate, unspecified	2020-02-07 12:17:08	N
52450	41	C06.0	8	2	N	1331	Malignant neoplasm of cheek mucosa	2020-07-24 10:00:11	N
52479	39	C06.0	7	2	N	1331	Malignant neoplasm of cheek mucosa	2020-02-07 12:17:05	N
52479	39	C06.0	7	3	N	1331	Malignant neoplasm of cheek mucosa	2020-02-07 12:17:06	N
52479	39	C06.0	7	7	N	1331	Malignant neoplasm of cheek mucosa	2020-02-07 12:17:08	N
52480	51	C06.0	7	1	N	1331	Malignant neoplasm of cheek mucosa	2020-02-07 12:18:57	N
52450	41	C06.1	8	2	N	1332	Malignant neoplasm of vestibule of mouth	2020-07-24 10:00:11	N
52479	39	C06.1	7	2	N	1332	Malignant neoplasm of vestibule of mouth	2020-02-07 12:17:05	N
52479	39	C06.1	7	3	N	1332	Malignant neoplasm of vestibule of mouth	2020-02-07 12:17:06	N
52479	39	C06.1	7	7	N	1332	Malignant neoplasm of vestibule of mouth	2020-02-07 12:17:08	N
52480	51	C06.1	7	1	N	1332	Malignant neoplasm of vestibule of mouth	2020-02-07 12:18:57	N
52450	41	C06.2	8	2	N	1333	Malignant neoplasm of retromolar area	2020-07-24 10:00:11	N
52479	39	C06.2	7	2	N	1333	Malignant neoplasm of retromolar area	2020-02-07 12:17:05	N
52479	39	C06.2	7	3	N	1333	Malignant neoplasm of retromolar area	2020-02-07 12:17:06	N
52479	39	C06.2	7	7	N	1333	Malignant neoplasm of retromolar area	2020-02-07 12:17:08	N
52480	51	C06.2	7	1	N	1333	Malignant neoplasm of retromolar area	2020-02-07 12:18:57	N
52450	41	C06.80	8	2	N	1335	Malignant neoplasm of overlapping sites of unspecified parts of mouth	2020-07-24 10:00:11	N
52479	39	C06.80	7	2	N	1335	Malignant neoplasm of overlapping sites of unspecified parts of mouth	2020-02-07 12:17:05	N
52479	39	C06.80	7	3	N	1335	Malignant neoplasm of overlapping sites of unspecified parts of mouth	2020-02-07 12:17:06	N
52479	39	C06.80	7	7	N	1335	Malignant neoplasm of overlapping sites of unspecified parts of mouth	2020-02-07 12:17:08	N
52480	51	C06.80	7	1	N	1335	Malignant neoplasm of overlapping sites of unspecified parts of mouth	2020-02-07 12:18:57	N
52450	41	C06.89	8	2	N	1336	Malignant neoplasm of overlapping sites of other parts of mouth	2020-07-24 10:00:11	N
52479	39	C06.89	7	2	N	1336	Malignant neoplasm of overlapping sites of other parts of mouth	2020-02-07 12:17:05	N
52479	39	C06.89	7	3	N	1336	Malignant neoplasm of overlapping sites of other parts of mouth	2020-02-07 12:17:06	N
52479	39	C06.89	7	7	N	1336	Malignant neoplasm of overlapping sites of other parts of mouth	2020-02-07 12:17:08	N
52480	51	C06.89	7	1	N	1336	Malignant neoplasm of overlapping sites of other parts of mouth	2020-02-07 12:18:57	N
52450	41	C06.9	8	2	N	1337	Malignant neoplasm of mouth, unspecified	2020-07-24 10:00:11	N
52479	39	C06.9	7	2	N	1337	Malignant neoplasm of mouth, unspecified	2020-02-07 12:17:05	N
52479	39	C06.9	7	3	N	1337	Malignant neoplasm of mouth, unspecified	2020-02-07 12:17:06	N
52479	39	C06.9	7	7	N	1337	Malignant neoplasm of mouth, unspecified	2020-02-07 12:17:08	N
52450	41	C07	8	2	N	1338	Malignant neoplasm of parotid gland	2020-07-24 10:00:11	N
52453	25	C07	8	6	N	1338	Malignant neoplasm of parotid gland	2020-04-24 14:20:33	N
52479	39	C07	7	3	N	1338	Malignant neoplasm of parotid gland	2020-02-07 12:17:06	N
52479	39	C07	7	7	N	1338	Malignant neoplasm of parotid gland	2020-02-07 12:17:08	N
52480	51	C07	7	1	N	1338	Malignant neoplasm of parotid gland	2020-02-07 12:18:57	N
52450	41	C08.0	8	2	N	1340	Malignant neoplasm of submandibular gland	2020-07-24 10:00:11	N
52453	25	C08.0	8	6	N	1340	Malignant neoplasm of submandibular gland	2020-04-24 14:20:33	N
52479	39	C08.0	7	3	N	1340	Malignant neoplasm of submandibular gland	2020-02-07 12:17:06	N
52479	39	C08.0	7	7	N	1340	Malignant neoplasm of submandibular gland	2020-02-07 12:17:08	N
52480	51	C08.0	7	1	N	1340	Malignant neoplasm of submandibular gland	2020-02-07 12:18:57	N
52450	41	C08.1	8	2	N	1341	Malignant neoplasm of sublingual gland	2020-07-24 10:00:11	N
52453	25	C08.1	8	6	N	1341	Malignant neoplasm of sublingual gland	2020-04-24 14:20:33	N
52479	39	C08.1	7	3	N	1341	Malignant neoplasm of sublingual gland	2020-02-07 12:17:06	N
52479	39	C08.1	7	7	N	1341	Malignant neoplasm of sublingual gland	2020-02-07 12:17:08	N
52480	51	C08.1	7	1	N	1341	Malignant neoplasm of sublingual gland	2020-02-07 12:18:57	N
52450	41	C08.9	8	2	N	1342	Malignant neoplasm of major salivary gland, unspecified	2020-07-24 10:00:11	N
52479	39	C08.9	7	3	N	1342	Malignant neoplasm of major salivary gland, unspecified	2020-02-07 12:17:06	N
52479	39	C08.9	7	7	N	1342	Malignant neoplasm of major salivary gland, unspecified	2020-02-07 12:17:08	N
52480	51	C08.9	7	1	N	1342	Malignant neoplasm of major salivary gland, unspecified	2020-02-07 12:18:57	N
52450	41	C09.0	8	2	N	1344	Malignant neoplasm of tonsillar fossa	2020-07-24 10:00:11	N
52479	39	C09.0	7	2	N	1344	Malignant neoplasm of tonsillar fossa	2020-02-07 12:17:05	N
52479	39	C09.0	7	3	N	1344	Malignant neoplasm of tonsillar fossa	2020-02-07 12:17:06	N
52479	39	C09.0	7	7	N	1344	Malignant neoplasm of tonsillar fossa	2020-02-07 12:17:08	N
52480	51	C09.0	7	1	N	1344	Malignant neoplasm of tonsillar fossa	2020-02-07 12:18:57	N
52450	41	C09.1	8	2	N	1345	Malignant neoplasm of tonsillar pillar (anterior) (posterior)	2020-07-24 10:00:11	N
52479	39	C09.1	7	2	N	1345	Malignant neoplasm of tonsillar pillar (anterior) (posterior)	2020-02-07 12:17:05	N
52479	39	C09.1	7	3	N	1345	Malignant neoplasm of tonsillar pillar (anterior) (posterior)	2020-02-07 12:17:06	N
52479	39	C09.1	7	7	N	1345	Malignant neoplasm of tonsillar pillar (anterior) (posterior)	2020-02-07 12:17:08	N
52480	51	C09.1	7	1	N	1345	Malignant neoplasm of tonsillar pillar (anterior) (posterior)	2020-02-07 12:18:57	N
52450	41	C09.8	8	2	N	1346	Malignant neoplasm of overlapping sites of tonsil	2020-07-24 10:00:11	N
52479	39	C09.8	7	2	N	1346	Malignant neoplasm of overlapping sites of tonsil	2020-02-07 12:17:05	N
52479	39	C09.8	7	3	N	1346	Malignant neoplasm of overlapping sites of tonsil	2020-02-07 12:17:06	N
52479	39	C09.8	7	7	N	1346	Malignant neoplasm of overlapping sites of tonsil	2020-02-07 12:17:08	N
52480	51	C09.8	7	1	N	1346	Malignant neoplasm of overlapping sites of tonsil	2020-02-07 12:18:57	N
52450	41	C09.9	8	2	N	1347	Malignant neoplasm of tonsil, unspecified	2020-07-24 10:00:11	N
52479	39	C09.9	7	2	N	1347	Malignant neoplasm of tonsil, unspecified	2020-02-07 12:17:05	N
52479	39	C09.9	7	3	N	1347	Malignant neoplasm of tonsil, unspecified	2020-02-07 12:17:06	N
52479	39	C09.9	7	7	N	1347	Malignant neoplasm of tonsil, unspecified	2020-02-07 12:17:08	N
52450	41	C10.0	8	2	N	1349	Malignant neoplasm of vallecula	2020-07-24 10:00:11	N
52479	39	C10.0	7	2	N	1349	Malignant neoplasm of vallecula	2020-02-07 12:17:05	N
52479	39	C10.0	7	3	N	1349	Malignant neoplasm of vallecula	2020-02-07 12:17:06	N
52479	39	C10.0	7	7	N	1349	Malignant neoplasm of vallecula	2020-02-07 12:17:08	N
52480	51	C10.0	7	1	N	1349	Malignant neoplasm of vallecula	2020-02-07 12:18:57	N
52450	41	C10.1	8	2	N	1350	Malignant neoplasm of anterior surface of epiglottis	2020-07-24 10:00:11	N
52479	39	C10.1	7	2	N	1350	Malignant neoplasm of anterior surface of epiglottis	2020-02-07 12:17:05	N
52479	39	C10.1	7	3	N	1350	Malignant neoplasm of anterior surface of epiglottis	2020-02-07 12:17:06	N
52479	39	C10.1	7	7	N	1350	Malignant neoplasm of anterior surface of epiglottis	2020-02-07 12:17:08	N
52480	51	C10.1	7	1	N	1350	Malignant neoplasm of anterior surface of epiglottis	2020-02-07 12:18:57	N
52450	41	C10.2	8	2	N	1351	Malignant neoplasm of lateral wall of oropharynx	2020-07-24 10:00:11	N
52479	39	C10.2	7	2	N	1351	Malignant neoplasm of lateral wall of oropharynx	2020-02-07 12:17:05	N
52479	39	C10.2	7	3	N	1351	Malignant neoplasm of lateral wall of oropharynx	2020-02-07 12:17:06	N
52479	39	C10.2	7	7	N	1351	Malignant neoplasm of lateral wall of oropharynx	2020-02-07 12:17:08	N
52480	51	C10.2	7	1	N	1351	Malignant neoplasm of lateral wall of oropharynx	2020-02-07 12:18:57	N
52450	41	C10.3	8	2	N	1352	Malignant neoplasm of posterior wall of oropharynx	2020-07-24 10:00:11	N
52479	39	C10.3	7	2	N	1352	Malignant neoplasm of posterior wall of oropharynx	2020-02-07 12:17:05	N
52479	39	C10.3	7	3	N	1352	Malignant neoplasm of posterior wall of oropharynx	2020-02-07 12:17:06	N
52479	39	C10.3	7	7	N	1352	Malignant neoplasm of posterior wall of oropharynx	2020-02-07 12:17:08	N
52480	51	C10.3	7	1	N	1352	Malignant neoplasm of posterior wall of oropharynx	2020-02-07 12:18:57	N
52450	41	C10.4	8	2	N	1353	Malignant neoplasm of branchial cleft	2020-07-24 10:00:11	N
52479	39	C10.4	7	2	N	1353	Malignant neoplasm of branchial cleft	2020-02-07 12:17:05	N
52479	39	C10.4	7	3	N	1353	Malignant neoplasm of branchial cleft	2020-02-07 12:17:06	N
52479	39	C10.4	7	7	N	1353	Malignant neoplasm of branchial cleft	2020-02-07 12:17:08	N
52480	51	C10.4	7	1	N	1353	Malignant neoplasm of branchial cleft	2020-02-07 12:18:57	N
52450	41	C10.8	8	2	N	1354	Malignant neoplasm of overlapping sites of oropharynx	2020-07-24 10:00:11	N
52479	39	C10.8	7	2	N	1354	Malignant neoplasm of overlapping sites of oropharynx	2020-02-07 12:17:05	N
52479	39	C10.8	7	3	N	1354	Malignant neoplasm of overlapping sites of oropharynx	2020-02-07 12:17:06	N
52479	39	C10.8	7	7	N	1354	Malignant neoplasm of overlapping sites of oropharynx	2020-02-07 12:17:08	N
52480	51	C10.8	7	1	N	1354	Malignant neoplasm of overlapping sites of oropharynx	2020-02-07 12:18:57	N
52450	41	C10.9	8	2	N	1355	Malignant neoplasm of oropharynx, unspecified	2020-07-24 10:00:11	N
52479	39	C10.9	7	2	N	1355	Malignant neoplasm of oropharynx, unspecified	2020-02-07 12:17:05	N
52479	39	C10.9	7	3	N	1355	Malignant neoplasm of oropharynx, unspecified	2020-02-07 12:17:06	N
52479	39	C10.9	7	7	N	1355	Malignant neoplasm of oropharynx, unspecified	2020-02-07 12:17:08	N
52450	41	C11.0	8	2	N	1357	Malignant neoplasm of superior wall of nasopharynx	2020-07-24 10:00:11	N
52479	39	C11.0	7	2	N	1357	Malignant neoplasm of superior wall of nasopharynx	2020-02-07 12:17:05	N
52479	39	C11.0	7	3	N	1357	Malignant neoplasm of superior wall of nasopharynx	2020-02-07 12:17:06	N
52479	39	C11.0	7	7	N	1357	Malignant neoplasm of superior wall of nasopharynx	2020-02-07 12:17:08	N
52480	51	C11.0	7	1	N	1357	Malignant neoplasm of superior wall of nasopharynx	2020-02-07 12:18:57	N
52450	41	C11.1	8	2	N	1358	Malignant neoplasm of posterior wall of nasopharynx	2020-07-24 10:00:11	N
52479	39	C11.1	7	2	N	1358	Malignant neoplasm of posterior wall of nasopharynx	2020-02-07 12:17:05	N
52479	39	C11.1	7	3	N	1358	Malignant neoplasm of posterior wall of nasopharynx	2020-02-07 12:17:06	N
52479	39	C11.1	7	7	N	1358	Malignant neoplasm of posterior wall of nasopharynx	2020-02-07 12:17:08	N
52480	51	C11.1	7	1	N	1358	Malignant neoplasm of posterior wall of nasopharynx	2020-02-07 12:18:57	N
52450	41	C11.2	8	2	N	1359	Malignant neoplasm of lateral wall of nasopharynx	2020-07-24 10:00:11	N
52479	39	C11.2	7	2	N	1359	Malignant neoplasm of lateral wall of nasopharynx	2020-02-07 12:17:05	N
52479	39	C11.2	7	3	N	1359	Malignant neoplasm of lateral wall of nasopharynx	2020-02-07 12:17:06	N
52479	39	C11.2	7	7	N	1359	Malignant neoplasm of lateral wall of nasopharynx	2020-02-07 12:17:08	N
52480	51	C11.2	7	1	N	1359	Malignant neoplasm of lateral wall of nasopharynx	2020-02-07 12:18:57	N
52450	41	C11.3	8	2	N	1360	Malignant neoplasm of anterior wall of nasopharynx	2020-07-24 10:00:11	N
52479	39	C11.3	7	2	N	1360	Malignant neoplasm of anterior wall of nasopharynx	2020-02-07 12:17:05	N
52479	39	C11.3	7	3	N	1360	Malignant neoplasm of anterior wall of nasopharynx	2020-02-07 12:17:06	N
52479	39	C11.3	7	7	N	1360	Malignant neoplasm of anterior wall of nasopharynx	2020-02-07 12:17:08	N
52480	51	C11.3	7	1	N	1360	Malignant neoplasm of anterior wall of nasopharynx	2020-02-07 12:18:57	N
52450	41	C11.8	8	2	N	1361	Malignant neoplasm of overlapping sites of nasopharynx	2020-07-24 10:00:11	N
52479	39	C11.8	7	2	N	1361	Malignant neoplasm of overlapping sites of nasopharynx	2020-02-07 12:17:05	N
52479	39	C11.8	7	3	N	1361	Malignant neoplasm of overlapping sites of nasopharynx	2020-02-07 12:17:06	N
52479	39	C11.8	7	7	N	1361	Malignant neoplasm of overlapping sites of nasopharynx	2020-02-07 12:17:08	N
52480	51	C11.8	7	1	N	1361	Malignant neoplasm of overlapping sites of nasopharynx	2020-02-07 12:18:57	N
52450	41	C11.9	8	2	N	1362	Malignant neoplasm of nasopharynx, unspecified	2020-07-24 10:00:11	N
52479	39	C11.9	7	2	N	1362	Malignant neoplasm of nasopharynx, unspecified	2020-02-07 12:17:05	N
52479	39	C11.9	7	3	N	1362	Malignant neoplasm of nasopharynx, unspecified	2020-02-07 12:17:06	N
52479	39	C11.9	7	7	N	1362	Malignant neoplasm of nasopharynx, unspecified	2020-02-07 12:17:08	N
52450	41	C12	8	2	N	1363	Malignant neoplasm of pyriform sinus	2020-07-24 10:00:11	N
52479	39	C12	7	2	N	1363	Malignant neoplasm of pyriform sinus	2020-02-07 12:17:05	N
52479	39	C12	7	3	N	1363	Malignant neoplasm of pyriform sinus	2020-02-07 12:17:06	N
52479	39	C12	7	7	N	1363	Malignant neoplasm of pyriform sinus	2020-02-07 12:17:08	N
52480	51	C12	7	1	N	1363	Malignant neoplasm of pyriform sinus	2020-02-07 12:18:57	N
52450	41	C13.0	8	2	N	1365	Malignant neoplasm of postcricoid region	2020-07-24 10:00:11	N
52479	39	C13.0	7	2	N	1365	Malignant neoplasm of postcricoid region	2020-02-07 12:17:05	N
52479	39	C13.0	7	3	N	1365	Malignant neoplasm of postcricoid region	2020-02-07 12:17:06	N
52479	39	C13.0	7	7	N	1365	Malignant neoplasm of postcricoid region	2020-02-07 12:17:08	N
52480	51	C13.0	7	1	N	1365	Malignant neoplasm of postcricoid region	2020-02-07 12:18:57	N
52450	41	C13.1	8	2	N	1366	Malignant neoplasm of aryepiglottic fold, hypopharyngeal aspect	2020-07-24 10:00:11	N
52479	39	C13.1	7	2	N	1366	Malignant neoplasm of aryepiglottic fold, hypopharyngeal aspect	2020-02-07 12:17:05	N
52479	39	C13.1	7	3	N	1366	Malignant neoplasm of aryepiglottic fold, hypopharyngeal aspect	2020-02-07 12:17:06	N
52479	39	C13.1	7	7	N	1366	Malignant neoplasm of aryepiglottic fold, hypopharyngeal aspect	2020-02-07 12:17:08	N
52480	51	C13.1	7	1	N	1366	Malignant neoplasm of aryepiglottic fold, hypopharyngeal aspect	2020-02-07 12:18:57	N
52450	41	C13.2	8	2	N	1367	Malignant neoplasm of posterior wall of hypopharynx	2020-07-24 10:00:11	N
52479	39	C13.2	7	2	N	1367	Malignant neoplasm of posterior wall of hypopharynx	2020-02-07 12:17:05	N
52479	39	C13.2	7	3	N	1367	Malignant neoplasm of posterior wall of hypopharynx	2020-02-07 12:17:06	N
52479	39	C13.2	7	7	N	1367	Malignant neoplasm of posterior wall of hypopharynx	2020-02-07 12:17:08	N
52480	51	C13.2	7	1	N	1367	Malignant neoplasm of posterior wall of hypopharynx	2020-02-07 12:18:57	N
52450	41	C13.8	8	2	N	1368	Malignant neoplasm of overlapping sites of hypopharynx	2020-07-24 10:00:11	N
52479	39	C13.8	7	2	N	1368	Malignant neoplasm of overlapping sites of hypopharynx	2020-02-07 12:17:05	N
52479	39	C13.8	7	3	N	1368	Malignant neoplasm of overlapping sites of hypopharynx	2020-02-07 12:17:06	N
52479	39	C13.8	7	7	N	1368	Malignant neoplasm of overlapping sites of hypopharynx	2020-02-07 12:17:08	N
52480	51	C13.8	7	1	N	1368	Malignant neoplasm of overlapping sites of hypopharynx	2020-02-07 12:18:57	N
52450	41	C13.9	8	2	N	1369	Malignant neoplasm of hypopharynx, unspecified	2020-07-24 10:00:11	N
52479	39	C13.9	7	2	N	1369	Malignant neoplasm of hypopharynx, unspecified	2020-02-07 12:17:05	N
52479	39	C13.9	7	3	N	1369	Malignant neoplasm of hypopharynx, unspecified	2020-02-07 12:17:06	N
52479	39	C13.9	7	7	N	1369	Malignant neoplasm of hypopharynx, unspecified	2020-02-07 12:17:08	N
52450	41	C14.0	8	2	N	1371	Malignant neoplasm of pharynx, unspecified	2020-07-24 10:00:11	N
52479	39	C14.0	7	2	N	1371	Malignant neoplasm of pharynx, unspecified	2020-02-07 12:17:05	N
52479	39	C14.0	7	3	N	1371	Malignant neoplasm of pharynx, unspecified	2020-02-07 12:17:06	N
52479	39	C14.0	7	7	N	1371	Malignant neoplasm of pharynx, unspecified	2020-02-07 12:17:08	N
52480	51	C14.0	7	1	N	1371	Malignant neoplasm of pharynx, unspecified	2020-02-07 12:18:57	N
52450	41	C14.2	8	2	N	1372	Malignant neoplasm of Waldeyer's ring	2020-07-24 10:00:11	N
52479	39	C14.2	7	2	N	1372	Malignant neoplasm of Waldeyer's ring	2020-02-07 12:17:05	N
52479	39	C14.2	7	3	N	1372	Malignant neoplasm of Waldeyer's ring	2020-02-07 12:17:06	N
52479	39	C14.2	7	7	N	1372	Malignant neoplasm of Waldeyer's ring	2020-02-07 12:17:08	N
52480	51	C14.2	7	1	N	1372	Malignant neoplasm of Waldeyer's ring	2020-02-07 12:18:57	N
52450	41	C14.8	8	2	N	1373	Malignant neoplasm of overlapping sites of lip, oral cavity and pharynx	2020-07-24 10:00:11	N
52479	39	C14.8	7	2	N	1373	Malignant neoplasm of overlapping sites of lip, oral cavity and pharynx	2020-02-07 12:17:05	N
52479	39	C14.8	7	3	N	1373	Malignant neoplasm of overlapping sites of lip, oral cavity and pharynx	2020-02-07 12:17:06	N
52479	39	C14.8	7	7	N	1373	Malignant neoplasm of overlapping sites of lip, oral cavity and pharynx	2020-02-07 12:17:08	N
52480	51	C14.8	7	1	N	1373	Malignant neoplasm of overlapping sites of lip, oral cavity and pharynx	2020-02-07 12:18:57	N
52450	41	C15.3	8	2	N	1375	Malignant neoplasm of upper third of esophagus	2020-07-24 10:00:11	N
52479	39	C15.3	7	2	N	1375	Malignant neoplasm of upper third of esophagus	2020-02-07 12:17:05	N
52479	39	C15.3	7	4	N	1375	Malignant neoplasm of upper third of esophagus	2020-02-07 12:17:06	N
52479	39	C15.3	7	6	N	1375	Malignant neoplasm of upper third of esophagus	2020-02-07 12:17:07	N
52479	39	C15.3	7	7	N	1375	Malignant neoplasm of upper third of esophagus	2020-02-07 12:17:08	N
52480	51	C15.3	7	1	N	1375	Malignant neoplasm of upper third of esophagus	2020-02-07 12:18:57	N
52450	41	C15.4	8	2	N	1376	Malignant neoplasm of middle third of esophagus	2020-07-24 10:00:11	N
52479	39	C15.4	7	2	N	1376	Malignant neoplasm of middle third of esophagus	2020-02-07 12:17:05	N
52479	39	C15.4	7	4	N	1376	Malignant neoplasm of middle third of esophagus	2020-02-07 12:17:06	N
52479	39	C15.4	7	6	N	1376	Malignant neoplasm of middle third of esophagus	2020-02-07 12:17:07	N
52479	39	C15.4	7	7	N	1376	Malignant neoplasm of middle third of esophagus	2020-02-07 12:17:08	N
52480	51	C15.4	7	1	N	1376	Malignant neoplasm of middle third of esophagus	2020-02-07 12:18:57	N
52450	41	C15.5	8	2	N	1377	Malignant neoplasm of lower third of esophagus	2020-07-24 10:00:11	N
52479	39	C15.5	7	2	N	1377	Malignant neoplasm of lower third of esophagus	2020-02-07 12:17:05	N
52479	39	C15.5	7	4	N	1377	Malignant neoplasm of lower third of esophagus	2020-02-07 12:17:06	N
52479	39	C15.5	7	6	N	1377	Malignant neoplasm of lower third of esophagus	2020-02-07 12:17:07	N
52479	39	C15.5	7	7	N	1377	Malignant neoplasm of lower third of esophagus	2020-02-07 12:17:08	N
52480	51	C15.5	7	1	N	1377	Malignant neoplasm of lower third of esophagus	2020-02-07 12:18:57	N
52450	41	C15.8	8	2	N	1378	Malignant neoplasm of overlapping sites of esophagus	2020-07-24 10:00:11	N
52479	39	C15.8	7	2	N	1378	Malignant neoplasm of overlapping sites of esophagus	2020-02-07 12:17:05	N
52479	39	C15.8	7	4	N	1378	Malignant neoplasm of overlapping sites of esophagus	2020-02-07 12:17:06	N
52479	39	C15.8	7	6	N	1378	Malignant neoplasm of overlapping sites of esophagus	2020-02-07 12:17:07	N
52479	39	C15.8	7	7	N	1378	Malignant neoplasm of overlapping sites of esophagus	2020-02-07 12:17:08	N
52480	51	C15.8	7	1	N	1378	Malignant neoplasm of overlapping sites of esophagus	2020-02-07 12:18:57	N
52450	41	C15.9	8	2	N	1379	Malignant neoplasm of esophagus, unspecified	2020-07-24 10:00:11	N
52479	39	C15.9	7	2	N	1379	Malignant neoplasm of esophagus, unspecified	2020-02-07 12:17:05	N
52479	39	C15.9	7	4	N	1379	Malignant neoplasm of esophagus, unspecified	2020-02-07 12:17:06	N
52479	39	C15.9	7	6	N	1379	Malignant neoplasm of esophagus, unspecified	2020-02-07 12:17:07	N
52479	39	C15.9	7	7	N	1379	Malignant neoplasm of esophagus, unspecified	2020-02-07 12:17:08	N
52450	41	C16.0	8	1	N	1381	Malignant neoplasm of cardia	2020-07-24 10:00:11	N
52450	41	C16.0	8	2	N	1381	Malignant neoplasm of cardia	2020-07-24 10:00:11	N
52479	39	C16.0	7	2	N	1381	Malignant neoplasm of cardia	2020-02-07 12:17:05	N
52479	39	C16.0	7	3	N	1381	Malignant neoplasm of cardia	2020-02-07 12:17:06	N
52479	39	C16.0	7	4	N	1381	Malignant neoplasm of cardia	2020-02-07 12:17:06	N
52479	39	C16.0	7	6	N	1381	Malignant neoplasm of cardia	2020-02-07 12:17:07	N
52479	39	C16.0	7	7	N	1381	Malignant neoplasm of cardia	2020-02-07 12:17:08	N
52480	51	C16.0	7	1	N	1381	Malignant neoplasm of cardia	2020-02-07 12:18:57	N
52450	41	C16.1	8	1	N	1382	Malignant neoplasm of fundus of stomach	2020-07-24 10:00:11	N
52450	41	C16.1	8	2	N	1382	Malignant neoplasm of fundus of stomach	2020-07-24 10:00:11	N
52479	39	C16.1	7	2	N	1382	Malignant neoplasm of fundus of stomach	2020-02-07 12:17:05	N
52479	39	C16.1	7	3	N	1382	Malignant neoplasm of fundus of stomach	2020-02-07 12:17:06	N
52479	39	C16.1	7	4	N	1382	Malignant neoplasm of fundus of stomach	2020-02-07 12:17:06	N
52479	39	C16.1	7	6	N	1382	Malignant neoplasm of fundus of stomach	2020-02-07 12:17:07	N
52479	39	C16.1	7	7	N	1382	Malignant neoplasm of fundus of stomach	2020-02-07 12:17:08	N
52480	51	C16.1	7	1	N	1382	Malignant neoplasm of fundus of stomach	2020-02-07 12:18:57	N
52450	41	C16.2	8	1	N	1383	Malignant neoplasm of body of stomach	2020-07-24 10:00:11	N
52450	41	C16.2	8	2	N	1383	Malignant neoplasm of body of stomach	2020-07-24 10:00:11	N
52479	39	C16.2	7	2	N	1383	Malignant neoplasm of body of stomach	2020-02-07 12:17:05	N
52479	39	C16.2	7	3	N	1383	Malignant neoplasm of body of stomach	2020-02-07 12:17:06	N
52479	39	C16.2	7	4	N	1383	Malignant neoplasm of body of stomach	2020-02-07 12:17:06	N
52479	39	C16.2	7	6	N	1383	Malignant neoplasm of body of stomach	2020-02-07 12:17:07	N
52479	39	C16.2	7	7	N	1383	Malignant neoplasm of body of stomach	2020-02-07 12:17:08	N
52480	51	C16.2	7	1	N	1383	Malignant neoplasm of body of stomach	2020-02-07 12:18:57	N
52450	41	C16.3	8	1	N	1384	Malignant neoplasm of pyloric antrum	2020-07-24 10:00:11	N
52450	41	C16.3	8	2	N	1384	Malignant neoplasm of pyloric antrum	2020-07-24 10:00:11	N
52479	39	C16.3	7	2	N	1384	Malignant neoplasm of pyloric antrum	2020-02-07 12:17:05	N
52479	39	C16.3	7	3	N	1384	Malignant neoplasm of pyloric antrum	2020-02-07 12:17:06	N
52479	39	C16.3	7	4	N	1384	Malignant neoplasm of pyloric antrum	2020-02-07 12:17:06	N
52479	39	C16.3	7	6	N	1384	Malignant neoplasm of pyloric antrum	2020-02-07 12:17:07	N
52479	39	C16.3	7	7	N	1384	Malignant neoplasm of pyloric antrum	2020-02-07 12:17:08	N
52480	51	C16.3	7	1	N	1384	Malignant neoplasm of pyloric antrum	2020-02-07 12:18:57	N
52450	41	C16.4	8	1	N	1385	Malignant neoplasm of pylorus	2020-07-24 10:00:11	N
52450	41	C16.4	8	2	N	1385	Malignant neoplasm of pylorus	2020-07-24 10:00:11	N
52479	39	C16.4	7	2	N	1385	Malignant neoplasm of pylorus	2020-02-07 12:17:05	N
52479	39	C16.4	7	3	N	1385	Malignant neoplasm of pylorus	2020-02-07 12:17:06	N
52479	39	C16.4	7	4	N	1385	Malignant neoplasm of pylorus	2020-02-07 12:17:06	N
52479	39	C16.4	7	6	N	1385	Malignant neoplasm of pylorus	2020-02-07 12:17:07	N
52479	39	C16.4	7	7	N	1385	Malignant neoplasm of pylorus	2020-02-07 12:17:08	N
52480	51	C16.4	7	1	N	1385	Malignant neoplasm of pylorus	2020-02-07 12:18:57	N
52450	41	C16.5	8	1	N	1386	Malignant neoplasm of lesser curvature of stomach, unspecified	2020-07-24 10:00:11	N
52450	41	C16.5	8	2	N	1386	Malignant neoplasm of lesser curvature of stomach, unspecified	2020-07-24 10:00:11	N
52479	39	C16.5	7	2	N	1386	Malignant neoplasm of lesser curvature of stomach, unspecified	2020-02-07 12:17:05	N
52479	39	C16.5	7	3	N	1386	Malignant neoplasm of lesser curvature of stomach, unspecified	2020-02-07 12:17:06	N
52479	39	C16.5	7	4	N	1386	Malignant neoplasm of lesser curvature of stomach, unspecified	2020-02-07 12:17:06	N
52479	39	C16.5	7	6	N	1386	Malignant neoplasm of lesser curvature of stomach, unspecified	2020-02-07 12:17:07	N
52479	39	C16.5	7	7	N	1386	Malignant neoplasm of lesser curvature of stomach, unspecified	2020-02-07 12:17:08	N
52480	51	C16.5	7	1	N	1386	Malignant neoplasm of lesser curvature of stomach, unspecified	2020-02-07 12:18:57	N
52450	41	C16.6	8	1	N	1387	Malignant neoplasm of greater curvature of stomach, unspecified	2020-07-24 10:00:11	N
52450	41	C16.6	8	2	N	1387	Malignant neoplasm of greater curvature of stomach, unspecified	2020-07-24 10:00:11	N
52479	39	C16.6	7	2	N	1387	Malignant neoplasm of greater curvature of stomach, unspecified	2020-02-07 12:17:05	N
52479	39	C16.6	7	3	N	1387	Malignant neoplasm of greater curvature of stomach, unspecified	2020-02-07 12:17:06	N
52479	39	C16.6	7	4	N	1387	Malignant neoplasm of greater curvature of stomach, unspecified	2020-02-07 12:17:06	N
52479	39	C16.6	7	6	N	1387	Malignant neoplasm of greater curvature of stomach, unspecified	2020-02-07 12:17:07	N
52479	39	C16.6	7	7	N	1387	Malignant neoplasm of greater curvature of stomach, unspecified	2020-02-07 12:17:08	N
52480	51	C16.6	7	1	N	1387	Malignant neoplasm of greater curvature of stomach, unspecified	2020-02-07 12:18:57	N
52450	41	C16.8	8	1	N	1388	Malignant neoplasm of overlapping sites of stomach	2020-07-24 10:00:11	N
52450	41	C16.8	8	2	N	1388	Malignant neoplasm of overlapping sites of stomach	2020-07-24 10:00:11	N
52479	39	C16.8	7	2	N	1388	Malignant neoplasm of overlapping sites of stomach	2020-02-07 12:17:05	N
52479	39	C16.8	7	3	N	1388	Malignant neoplasm of overlapping sites of stomach	2020-02-07 12:17:06	N
52479	39	C16.8	7	4	N	1388	Malignant neoplasm of overlapping sites of stomach	2020-02-07 12:17:06	N
52479	39	C16.8	7	6	N	1388	Malignant neoplasm of overlapping sites of stomach	2020-02-07 12:17:07	N
52479	39	C16.8	7	7	N	1388	Malignant neoplasm of overlapping sites of stomach	2020-02-07 12:17:08	N
52480	51	C16.8	7	1	N	1388	Malignant neoplasm of overlapping sites of stomach	2020-02-07 12:18:57	N
52450	41	C16.9	8	2	N	1389	Malignant neoplasm of stomach, unspecified	2020-07-24 10:00:11	N
52479	39	C16.9	7	2	N	1389	Malignant neoplasm of stomach, unspecified	2020-02-07 12:17:05	N
52479	39	C16.9	7	3	N	1389	Malignant neoplasm of stomach, unspecified	2020-02-07 12:17:06	N
52479	39	C16.9	7	4	N	1389	Malignant neoplasm of stomach, unspecified	2020-02-07 12:17:06	N
52479	39	C16.9	7	6	N	1389	Malignant neoplasm of stomach, unspecified	2020-02-07 12:17:07	N
52479	39	C16.9	7	7	N	1389	Malignant neoplasm of stomach, unspecified	2020-02-07 12:17:08	N
52370	76	C17.0	9	1	N	1398	Malignant neoplasm of duodenum	2020-08-21 11:31:15	N
52450	41	C17.0	8	1	N	1391	Malignant neoplasm of duodenum	2020-07-24 10:00:11	N
52450	41	C17.0	8	2	N	1391	Malignant neoplasm of duodenum	2020-07-24 10:00:11	N
52479	39	C17.0	7	2	N	1391	Malignant neoplasm of duodenum	2020-02-07 12:17:05	N
52479	39	C17.0	7	6	N	1391	Malignant neoplasm of duodenum	2020-02-07 12:17:07	N
52480	51	C17.0	7	1	N	1391	Malignant neoplasm of duodenum	2020-02-07 12:18:57	N
52986	143	C17.0	8	1	N	1391	Malignant neoplasm of duodenum	2020-06-19 10:23:26	N
52370	76	C17.1	9	1	N	1399	Malignant neoplasm of jejunum	2020-08-21 11:31:15	N
52450	41	C17.1	8	1	N	1392	Malignant neoplasm of jejunum	2020-07-24 10:00:11	N
52450	41	C17.1	8	2	N	1392	Malignant neoplasm of jejunum	2020-07-24 10:00:11	N
52479	39	C17.1	7	2	N	1392	Malignant neoplasm of jejunum	2020-02-07 12:17:05	N
52479	39	C17.1	7	6	N	1392	Malignant neoplasm of jejunum	2020-02-07 12:17:07	N
52480	51	C17.1	7	1	N	1392	Malignant neoplasm of jejunum	2020-02-07 12:18:57	N
52986	143	C17.1	8	1	N	1392	Malignant neoplasm of jejunum	2020-06-19 10:23:26	N
52370	76	C17.2	9	1	N	1400	Malignant neoplasm of ileum	2020-08-21 11:31:15	N
52450	41	C17.2	8	1	N	1393	Malignant neoplasm of ileum	2020-07-24 10:00:11	N
52450	41	C17.2	8	2	N	1393	Malignant neoplasm of ileum	2020-07-24 10:00:11	N
52479	39	C17.2	7	2	N	1393	Malignant neoplasm of ileum	2020-02-07 12:17:05	N
52479	39	C17.2	7	6	N	1393	Malignant neoplasm of ileum	2020-02-07 12:17:07	N
52480	51	C17.2	7	1	N	1393	Malignant neoplasm of ileum	2020-02-07 12:18:57	N
52986	143	C17.2	8	1	N	1393	Malignant neoplasm of ileum	2020-06-19 10:23:26	N
52450	41	C17.3	8	1	N	1394	Meckel's diverticulum, malignant	2020-07-24 10:00:11	N
52450	41	C17.3	8	2	N	1394	Meckel's diverticulum, malignant	2020-07-24 10:00:11	N
52479	39	C17.3	7	6	N	1394	Meckel's diverticulum, malignant	2020-02-07 12:17:07	N
52480	51	C17.3	7	1	N	1394	Meckel's diverticulum, malignant	2020-02-07 12:18:57	N
52986	143	C17.3	8	1	N	1394	Meckel's diverticulum, malignant	2020-06-19 10:23:26	N
52370	76	C17.8	9	1	N	1402	Malignant neoplasm of overlapping sites of small intestine	2020-08-21 11:31:15	N
52450	41	C17.8	8	1	N	1395	Malignant neoplasm of overlapping sites of small intestine	2020-07-24 10:00:11	N
52450	41	C17.8	8	2	N	1395	Malignant neoplasm of overlapping sites of small intestine	2020-07-24 10:00:11	N
52479	39	C17.8	7	2	N	1395	Malignant neoplasm of overlapping sites of small intestine	2020-02-07 12:17:05	N
52479	39	C17.8	7	6	N	1395	Malignant neoplasm of overlapping sites of small intestine	2020-02-07 12:17:07	N
52480	51	C17.8	7	1	N	1395	Malignant neoplasm of overlapping sites of small intestine	2020-02-07 12:18:57	N
52986	143	C17.8	8	1	N	1395	Malignant neoplasm of overlapping sites of small intestine	2020-06-19 10:23:26	N
52370	76	C17.9	9	1	N	1403	Malignant neoplasm of small intestine, unspecified	2020-08-21 11:31:15	N
52479	39	C17.9	7	2	N	1396	Malignant neoplasm of small intestine, unspecified	2020-02-07 12:17:05	N
52479	39	C17.9	7	6	N	1396	Malignant neoplasm of small intestine, unspecified	2020-02-07 12:17:07	N
52480	51	C17.9	7	1	N	1396	Malignant neoplasm of small intestine, unspecified	2020-02-07 12:18:57	N
52986	143	C17.9	8	1	N	1396	Malignant neoplasm of small intestine, unspecified	2020-06-19 10:23:26	N
52370	76	C18.0	9	1	N	1405	Malignant neoplasm of cecum	2020-08-21 11:31:15	N
52378	42	C18.0	5	2	N	1398	Malignant neoplasm of cecum	2017-12-22 09:01:24	N
52479	39	C18.0	7	2	N	1398	Malignant neoplasm of cecum	2020-02-07 12:17:05	N
52479	39	C18.0	7	6	N	1398	Malignant neoplasm of cecum	2020-02-07 12:17:07	N
52479	39	C18.0	7	7	N	1398	Malignant neoplasm of cecum	2020-02-07 12:17:08	N
52479	39	C18.0	7	9	N	1398	Malignant neoplasm of cecum	2020-02-07 12:17:09	N
52480	51	C18.0	7	1	N	1398	Malignant neoplasm of cecum	2020-02-07 12:18:57	N
52950	13	C18.0	8	1	N	1398	Malignant neoplasm of cecum	2020-05-07 14:08:56	N
52986	143	C18.0	8	1	N	1398	Malignant neoplasm of cecum	2020-06-19 10:23:26	N
52370	76	C18.1	9	1	N	1406	Malignant neoplasm of appendix	2020-08-21 11:31:15	N
52479	39	C18.1	7	2	N	1399	Malignant neoplasm of appendix	2020-02-07 12:17:05	N
52479	39	C18.1	7	6	N	1399	Malignant neoplasm of appendix	2020-02-07 12:17:07	N
52479	39	C18.1	7	7	N	1399	Malignant neoplasm of appendix	2020-02-07 12:17:08	N
52479	39	C18.1	7	9	N	1399	Malignant neoplasm of appendix	2020-02-07 12:17:09	N
52480	51	C18.1	7	1	N	1399	Malignant neoplasm of appendix	2020-02-07 12:18:57	N
52950	13	C18.1	8	1	N	1399	Malignant neoplasm of appendix	2020-05-07 14:08:56	N
52986	143	C18.1	8	1	N	1399	Malignant neoplasm of appendix	2020-06-19 10:23:26	N
52986	143	C18.1	8	26	N	1399	Malignant neoplasm of appendix	2020-06-19 10:23:26	N
52370	76	C18.2	9	1	N	1407	Malignant neoplasm of ascending colon	2020-08-21 11:31:15	N
52378	42	C18.2	5	2	N	1400	Malignant neoplasm of ascending colon	2017-12-22 09:01:24	N
52479	39	C18.2	7	2	N	1400	Malignant neoplasm of ascending colon	2020-02-07 12:17:05	N
52479	39	C18.2	7	6	N	1400	Malignant neoplasm of ascending colon	2020-02-07 12:17:07	N
52479	39	C18.2	7	7	N	1400	Malignant neoplasm of ascending colon	2020-02-07 12:17:08	N
52479	39	C18.2	7	9	N	1400	Malignant neoplasm of ascending colon	2020-02-07 12:17:09	N
52480	51	C18.2	7	1	N	1400	Malignant neoplasm of ascending colon	2020-02-07 12:18:57	N
52950	13	C18.2	8	1	N	1400	Malignant neoplasm of ascending colon	2020-05-07 14:08:56	N
52986	143	C18.2	8	1	N	1400	Malignant neoplasm of ascending colon	2020-06-19 10:23:26	N
52370	76	C18.3	9	1	N	1408	Malignant neoplasm of hepatic flexure	2020-08-21 11:31:15	N
52378	42	C18.3	5	2	N	1401	Malignant neoplasm of hepatic flexure	2017-12-22 09:01:24	N
52479	39	C18.3	7	2	N	1401	Malignant neoplasm of hepatic flexure	2020-02-07 12:17:05	N
52479	39	C18.3	7	6	N	1401	Malignant neoplasm of hepatic flexure	2020-02-07 12:17:07	N
52479	39	C18.3	7	7	N	1401	Malignant neoplasm of hepatic flexure	2020-02-07 12:17:08	N
52479	39	C18.3	7	9	N	1401	Malignant neoplasm of hepatic flexure	2020-02-07 12:17:09	N
52480	51	C18.3	7	1	N	1401	Malignant neoplasm of hepatic flexure	2020-02-07 12:18:57	N
52950	13	C18.3	8	1	N	1401	Malignant neoplasm of hepatic flexure	2020-05-07 14:08:56	N
52986	143	C18.3	8	1	N	1401	Malignant neoplasm of hepatic flexure	2020-06-19 10:23:26	N
52370	76	C18.4	9	1	N	1409	Malignant neoplasm of transverse colon	2020-08-21 11:31:15	N
52378	42	C18.4	5	2	N	1402	Malignant neoplasm of transverse colon	2017-12-22 09:01:24	N
52479	39	C18.4	7	2	N	1402	Malignant neoplasm of transverse colon	2020-02-07 12:17:05	N
52479	39	C18.4	7	6	N	1402	Malignant neoplasm of transverse colon	2020-02-07 12:17:07	N
52479	39	C18.4	7	7	N	1402	Malignant neoplasm of transverse colon	2020-02-07 12:17:08	N
52479	39	C18.4	7	9	N	1402	Malignant neoplasm of transverse colon	2020-02-07 12:17:09	N
52480	51	C18.4	7	1	N	1402	Malignant neoplasm of transverse colon	2020-02-07 12:18:57	N
52950	13	C18.4	8	1	N	1402	Malignant neoplasm of transverse colon	2020-05-07 14:08:56	N
52986	143	C18.4	8	1	N	1402	Malignant neoplasm of transverse colon	2020-06-19 10:23:26	N
52370	76	C18.5	9	1	N	1410	Malignant neoplasm of splenic flexure	2020-08-21 11:31:15	N
52378	42	C18.5	5	2	N	1403	Malignant neoplasm of splenic flexure	2017-12-22 09:01:24	N
52479	39	C18.5	7	2	N	1403	Malignant neoplasm of splenic flexure	2020-02-07 12:17:05	N
52479	39	C18.5	7	6	N	1403	Malignant neoplasm of splenic flexure	2020-02-07 12:17:07	N
52479	39	C18.5	7	7	N	1403	Malignant neoplasm of splenic flexure	2020-02-07 12:17:08	N
52479	39	C18.5	7	9	N	1403	Malignant neoplasm of splenic flexure	2020-02-07 12:17:09	N
52480	51	C18.5	7	1	N	1403	Malignant neoplasm of splenic flexure	2020-02-07 12:18:57	N
52950	13	C18.5	8	1	N	1403	Malignant neoplasm of splenic flexure	2020-05-07 14:08:56	N
52986	143	C18.5	8	1	N	1403	Malignant neoplasm of splenic flexure	2020-06-19 10:23:26	N
52370	76	C18.6	9	1	N	1411	Malignant neoplasm of descending colon	2020-08-21 11:31:15	N
52378	42	C18.6	5	2	N	1404	Malignant neoplasm of descending colon	2017-12-22 09:01:24	N
52479	39	C18.6	7	2	N	1404	Malignant neoplasm of descending colon	2020-02-07 12:17:05	N
52479	39	C18.6	7	6	N	1404	Malignant neoplasm of descending colon	2020-02-07 12:17:07	N
52479	39	C18.6	7	7	N	1404	Malignant neoplasm of descending colon	2020-02-07 12:17:08	N
52479	39	C18.6	7	9	N	1404	Malignant neoplasm of descending colon	2020-02-07 12:17:09	N
52480	51	C18.6	7	1	N	1404	Malignant neoplasm of descending colon	2020-02-07 12:18:57	N
52950	13	C18.6	8	1	N	1404	Malignant neoplasm of descending colon	2020-05-07 14:08:56	N
52986	143	C18.6	8	1	N	1404	Malignant neoplasm of descending colon	2020-06-19 10:23:26	N
52370	76	C18.7	9	1	N	1412	Malignant neoplasm of sigmoid colon	2020-08-21 11:31:15	N
52378	42	C18.7	5	2	N	1405	Malignant neoplasm of sigmoid colon	2017-12-22 09:01:24	N
52479	39	C18.7	7	2	N	1405	Malignant neoplasm of sigmoid colon	2020-02-07 12:17:05	N
52479	39	C18.7	7	6	N	1405	Malignant neoplasm of sigmoid colon	2020-02-07 12:17:07	N
52479	39	C18.7	7	7	N	1405	Malignant neoplasm of sigmoid colon	2020-02-07 12:17:08	N
52479	39	C18.7	7	9	N	1405	Malignant neoplasm of sigmoid colon	2020-02-07 12:17:09	N
52480	51	C18.7	7	1	N	1405	Malignant neoplasm of sigmoid colon	2020-02-07 12:18:57	N
52950	13	C18.7	8	1	N	1405	Malignant neoplasm of sigmoid colon	2020-05-07 14:08:56	N
52986	143	C18.7	8	1	N	1405	Malignant neoplasm of sigmoid colon	2020-06-19 10:23:26	N
52370	76	C18.8	9	1	N	1413	Malignant neoplasm of overlapping sites of colon	2020-08-21 11:31:15	N
52378	42	C18.8	5	2	N	1406	Malignant neoplasm of overlapping sites of colon	2017-12-22 09:01:24	N
52479	39	C18.8	7	2	N	1406	Malignant neoplasm of overlapping sites of colon	2020-02-07 12:17:05	N
52479	39	C18.8	7	6	N	1406	Malignant neoplasm of overlapping sites of colon	2020-02-07 12:17:07	N
52479	39	C18.8	7	7	N	1406	Malignant neoplasm of overlapping sites of colon	2020-02-07 12:17:08	N
52479	39	C18.8	7	9	N	1406	Malignant neoplasm of overlapping sites of colon	2020-02-07 12:17:09	N
52480	51	C18.8	7	1	N	1406	Malignant neoplasm of overlapping sites of colon	2020-02-07 12:18:57	N
52950	13	C18.8	8	1	N	1406	Malignant neoplasm of overlapping sites of colon	2020-05-07 14:08:56	N
52986	143	C18.8	8	1	N	1406	Malignant neoplasm of overlapping sites of colon	2020-06-19 10:23:26	N
52370	76	C18.9	9	1	N	1414	Malignant neoplasm of colon, unspecified	2020-08-21 11:31:15	N
52378	42	C18.9	5	2	N	1407	Malignant neoplasm of colon, unspecified	2017-12-22 09:01:24	N
52479	39	C18.9	7	2	N	1407	Malignant neoplasm of colon, unspecified	2020-02-07 12:17:05	N
52479	39	C18.9	7	6	N	1407	Malignant neoplasm of colon, unspecified	2020-02-07 12:17:07	N
52479	39	C18.9	7	7	N	1407	Malignant neoplasm of colon, unspecified	2020-02-07 12:17:08	N
52479	39	C18.9	7	9	N	1407	Malignant neoplasm of colon, unspecified	2020-02-07 12:17:09	N
52950	13	C18.9	8	1	N	1407	Malignant neoplasm of colon, unspecified	2020-05-07 14:08:56	N
52986	143	C18.9	8	1	N	1407	Malignant neoplasm of colon, unspecified	2020-06-19 10:23:26	N
52986	143	C18.9	8	26	N	1407	Malignant neoplasm of colon, unspecified	2020-06-19 10:23:26	N
52370	76	C19	9	1	N	1415	Malignant neoplasm of rectosigmoid junction	2020-08-21 11:31:15	N
52378	42	C19	5	2	N	1408	Malignant neoplasm of rectosigmoid junction	2017-12-22 09:01:24	N
52479	39	C19	7	2	N	1408	Malignant neoplasm of rectosigmoid junction	2020-02-07 12:17:05	N
52479	39	C19	7	6	N	1408	Malignant neoplasm of rectosigmoid junction	2020-02-07 12:17:07	N
52479	39	C19	7	7	N	1408	Malignant neoplasm of rectosigmoid junction	2020-02-07 12:17:08	N
52479	39	C19	7	9	N	1408	Malignant neoplasm of rectosigmoid junction	2020-02-07 12:17:09	N
52480	51	C19	7	1	N	1408	Malignant neoplasm of rectosigmoid junction	2020-02-07 12:18:57	N
52950	13	C19	8	2	N	1408	Malignant neoplasm of rectosigmoid junction	2020-05-07 14:08:56	N
52986	143	C19	8	1	N	1408	Malignant neoplasm of rectosigmoid junction	2020-06-19 10:23:26	N
52370	76	C20	9	1	N	1416	Malignant neoplasm of rectum	2020-08-21 11:31:15	N
52378	42	C20	5	2	N	1409	Malignant neoplasm of rectum	2017-12-22 09:01:24	N
52479	39	C20	7	2	N	1409	Malignant neoplasm of rectum	2020-02-07 12:17:05	N
52479	39	C20	7	6	N	1409	Malignant neoplasm of rectum	2020-02-07 12:17:07	N
52479	39	C20	7	7	N	1409	Malignant neoplasm of rectum	2020-02-07 12:17:08	N
52479	39	C20	7	9	N	1409	Malignant neoplasm of rectum	2020-02-07 12:17:09	N
52480	51	C20	7	1	N	1409	Malignant neoplasm of rectum	2020-02-07 12:18:57	N
52950	13	C20	8	2	N	1409	Malignant neoplasm of rectum	2020-05-07 14:08:56	N
52986	143	C20	8	1	N	1409	Malignant neoplasm of rectum	2020-06-19 10:23:26	N
52378	42	C21.0	5	2	N	1411	Malignant neoplasm of anus, unspecified	2017-12-22 09:01:24	N
52450	41	C21.0	8	1	N	1411	Malignant neoplasm of anus, unspecified	2020-07-24 10:00:11	N
52450	41	C21.0	8	2	N	1411	Malignant neoplasm of anus, unspecified	2020-07-24 10:00:11	N
52479	39	C21.0	7	2	N	1411	Malignant neoplasm of anus, unspecified	2020-02-07 12:17:05	N
52479	39	C21.0	7	6	N	1411	Malignant neoplasm of anus, unspecified	2020-02-07 12:17:07	N
52479	39	C21.0	7	7	N	1411	Malignant neoplasm of anus, unspecified	2020-02-07 12:17:08	N
52479	39	C21.0	7	9	N	1411	Malignant neoplasm of anus, unspecified	2020-02-07 12:17:09	N
52480	51	C21.0	7	1	N	1411	Malignant neoplasm of anus, unspecified	2020-02-07 12:18:57	N
52950	13	C21.0	8	2	N	1411	Malignant neoplasm of anus, unspecified	2020-05-07 14:08:56	N
52986	143	C21.0	8	1	N	1411	Malignant neoplasm of anus, unspecified	2020-06-19 10:23:26	N
52378	42	C21.1	5	2	N	1412	Malignant neoplasm of anal canal	2017-12-22 09:01:24	N
52450	41	C21.1	8	1	N	1412	Malignant neoplasm of anal canal	2020-07-24 10:00:11	N
52450	41	C21.1	8	2	N	1412	Malignant neoplasm of anal canal	2020-07-24 10:00:11	N
52479	39	C21.1	7	2	N	1412	Malignant neoplasm of anal canal	2020-02-07 12:17:05	N
52479	39	C21.1	7	6	N	1412	Malignant neoplasm of anal canal	2020-02-07 12:17:07	N
52479	39	C21.1	7	7	N	1412	Malignant neoplasm of anal canal	2020-02-07 12:17:08	N
52479	39	C21.1	7	9	N	1412	Malignant neoplasm of anal canal	2020-02-07 12:17:09	N
52480	51	C21.1	7	1	N	1412	Malignant neoplasm of anal canal	2020-02-07 12:18:57	N
52950	13	C21.1	8	2	N	1412	Malignant neoplasm of anal canal	2020-05-07 14:08:56	N
52986	143	C21.1	8	1	N	1412	Malignant neoplasm of anal canal	2020-06-19 10:23:26	N
52370	76	C21.2	9	1	N	1420	Malignant neoplasm of cloacogenic zone	2020-08-21 11:31:15	N
52378	42	C21.2	5	2	N	1413	Malignant neoplasm of cloacogenic zone	2017-12-22 09:01:24	N
52479	39	C21.2	7	2	N	1413	Malignant neoplasm of cloacogenic zone	2020-02-07 12:17:05	N
52479	39	C21.2	7	6	N	1413	Malignant neoplasm of cloacogenic zone	2020-02-07 12:17:07	N
52479	39	C21.2	7	7	N	1413	Malignant neoplasm of cloacogenic zone	2020-02-07 12:17:08	N
52479	39	C21.2	7	9	N	1413	Malignant neoplasm of cloacogenic zone	2020-02-07 12:17:09	N
52480	51	C21.2	7	1	N	1413	Malignant neoplasm of cloacogenic zone	2020-02-07 12:18:57	N
52950	13	C21.2	8	2	N	1413	Malignant neoplasm of cloacogenic zone	2020-05-07 14:08:56	N
52986	143	C21.2	8	1	N	1413	Malignant neoplasm of cloacogenic zone	2020-06-19 10:23:26	N
52370	76	C21.8	9	1	N	1421	Malignant neoplasm of overlapping sites of rectum, anus and anal canal	2020-08-21 11:31:15	N
52378	42	C21.8	5	2	N	1414	Malignant neoplasm of overlapping sites of rectum, anus and anal canal	2017-12-22 09:01:24	N
52450	41	C21.8	8	2	N	1414	Malignant neoplasm of overlapping sites of rectum, anus and anal canal	2020-07-24 10:00:11	N
52479	39	C21.8	7	2	N	1414	Malignant neoplasm of overlapping sites of rectum, anus and anal canal	2020-02-07 12:17:05	N
52479	39	C21.8	7	6	N	1414	Malignant neoplasm of overlapping sites of rectum, anus and anal canal	2020-02-07 12:17:07	N
52479	39	C21.8	7	7	N	1414	Malignant neoplasm of overlapping sites of rectum, anus and anal canal	2020-02-07 12:17:08	N
52479	39	C21.8	7	9	N	1414	Malignant neoplasm of overlapping sites of rectum, anus and anal canal	2020-02-07 12:17:09	N
52480	51	C21.8	7	1	N	1414	Malignant neoplasm of overlapping sites of rectum, anus and anal canal	2020-02-07 12:18:57	N
52950	13	C21.8	8	2	N	1414	Malignant neoplasm of overlapping sites of rectum, anus and anal canal	2020-05-07 14:08:56	N
52986	143	C21.8	8	1	N	1414	Malignant neoplasm of overlapping sites of rectum, anus and anal canal	2020-06-19 10:23:26	N
52370	76	C22.0	9	1	N	1423	Liver cell carcinoma	2020-08-21 11:31:15	N
52479	39	C22.0	7	4	N	1416	Liver cell carcinoma	2020-02-07 12:17:06	N
52479	39	C22.0	7	6	N	1416	Liver cell carcinoma	2020-02-07 12:17:07	N
52479	39	C22.0	7	7	N	1416	Liver cell carcinoma	2020-02-07 12:17:08	N
52480	51	C22.0	7	1	N	1416	Liver cell carcinoma	2020-02-07 12:18:57	N
52950	13	C22.0	8	4	N	1416	Liver cell carcinoma	2020-05-07 14:08:56	N
52986	143	C22.0	8	26	N	1416	Liver cell carcinoma	2020-06-19 10:23:26	N
52450	41	C22.1	8	1	N	1417	Intrahepatic bile duct carcinoma	2020-07-24 10:00:11	N
52479	39	C22.1	7	2	N	1417	Intrahepatic bile duct carcinoma	2020-02-07 12:17:05	N
52479	39	C22.1	7	4	N	1417	Intrahepatic bile duct carcinoma	2020-02-07 12:17:06	N
52479	39	C22.1	7	6	N	1417	Intrahepatic bile duct carcinoma	2020-02-07 12:17:07	N
52479	39	C22.1	7	7	N	1417	Intrahepatic bile duct carcinoma	2020-02-07 12:17:08	N
52480	51	C22.1	7	1	N	1417	Intrahepatic bile duct carcinoma	2020-02-07 12:18:57	N
52479	39	C22.2	7	4	N	1418	Hepatoblastoma	2020-02-07 12:17:06	N
52479	39	C22.2	7	6	N	1418	Hepatoblastoma	2020-02-07 12:17:07	N
52479	39	C22.2	7	7	N	1418	Hepatoblastoma	2020-02-07 12:17:08	N
52480	51	C22.2	7	1	N	1418	Hepatoblastoma	2020-02-07 12:18:57	N
52986	143	C22.2	8	26	N	1418	Hepatoblastoma	2020-06-19 10:23:26	N
52479	39	C22.3	7	4	N	1419	Angiosarcoma of liver	2020-02-07 12:17:06	N
52479	39	C22.3	7	6	N	1419	Angiosarcoma of liver	2020-02-07 12:17:07	N
52479	39	C22.3	7	7	N	1419	Angiosarcoma of liver	2020-02-07 12:17:08	N
52480	51	C22.3	7	1	N	1419	Angiosarcoma of liver	2020-02-07 12:18:57	N
52986	143	C22.3	8	26	N	1419	Angiosarcoma of liver	2020-06-19 10:23:26	N
52479	39	C22.4	7	4	N	1420	Other sarcomas of liver	2020-02-07 12:17:06	N
52479	39	C22.4	7	6	N	1420	Other sarcomas of liver	2020-02-07 12:17:07	N
52479	39	C22.4	7	7	N	1420	Other sarcomas of liver	2020-02-07 12:17:08	N
52480	51	C22.4	7	1	N	1420	Other sarcomas of liver	2020-02-07 12:18:57	N
52986	143	C22.4	8	26	N	1420	Other sarcomas of liver	2020-06-19 10:23:26	N
52479	39	C22.7	7	4	N	1421	Other specified carcinomas of liver	2020-02-07 12:17:06	N
52479	39	C22.7	7	6	N	1421	Other specified carcinomas of liver	2020-02-07 12:17:07	N
52479	39	C22.7	7	7	N	1421	Other specified carcinomas of liver	2020-02-07 12:17:08	N
52480	51	C22.7	7	1	N	1421	Other specified carcinomas of liver	2020-02-07 12:18:57	N
52986	143	C22.7	8	26	N	1421	Other specified carcinomas of liver	2020-06-19 10:23:26	N
52370	76	C22.8	9	1	N	1429	Malignant neoplasm of liver, primary, unspecified as to type	2020-08-21 11:31:15	N
52479	39	C22.8	7	4	N	1422	Malignant neoplasm of liver, primary, unspecified as to type	2020-02-07 12:17:06	N
52479	39	C22.8	7	6	N	1422	Malignant neoplasm of liver, primary, unspecified as to type	2020-02-07 12:17:07	N
52479	39	C22.8	7	7	N	1422	Malignant neoplasm of liver, primary, unspecified as to type	2020-02-07 12:17:08	N
52480	51	C22.8	7	1	N	1422	Malignant neoplasm of liver, primary, unspecified as to type	2020-02-07 12:18:57	N
52986	143	C22.8	8	26	N	1422	Malignant neoplasm of liver, primary, unspecified as to type	2020-06-19 10:23:26	N
52370	76	C22.9	9	1	N	1430	Malignant neoplasm of liver, not specified as primary or secondary	2020-08-21 11:31:15	N
52479	39	C22.9	7	4	N	1423	Malignant neoplasm of liver, not specified as primary or secondary	2020-02-07 12:17:06	N
52479	39	C22.9	7	6	N	1423	Malignant neoplasm of liver, not specified as primary or secondary	2020-02-07 12:17:07	N
52479	39	C22.9	7	7	N	1423	Malignant neoplasm of liver, not specified as primary or secondary	2020-02-07 12:17:08	N
52480	51	C22.9	7	1	N	1423	Malignant neoplasm of liver, not specified as primary or secondary	2020-02-07 12:18:57	N
52986	143	C22.9	8	26	N	1423	Malignant neoplasm of liver, not specified as primary or secondary	2020-06-19 10:23:26	N
52479	39	C23	7	2	N	1424	Malignant neoplasm of gallbladder	2020-02-07 12:17:05	N
52479	39	C23	7	6	N	1424	Malignant neoplasm of gallbladder	2020-02-07 12:17:07	N
52480	51	C23	7	1	N	1424	Malignant neoplasm of gallbladder	2020-02-07 12:18:57	N
52450	41	C24.0	8	1	N	1426	Malignant neoplasm of extrahepatic bile duct	2020-07-24 10:00:11	N
52479	39	C24.0	7	2	N	1426	Malignant neoplasm of extrahepatic bile duct	2020-02-07 12:17:05	N
52479	39	C24.0	7	6	N	1426	Malignant neoplasm of extrahepatic bile duct	2020-02-07 12:17:07	N
52480	51	C24.0	7	1	N	1426	Malignant neoplasm of extrahepatic bile duct	2020-02-07 12:18:57	N
52479	39	C24.1	7	2	N	1427	Malignant neoplasm of ampulla of Vater	2020-02-07 12:17:05	N
52479	39	C24.1	7	6	N	1427	Malignant neoplasm of ampulla of Vater	2020-02-07 12:17:07	N
52480	51	C24.1	7	1	N	1427	Malignant neoplasm of ampulla of Vater	2020-02-07 12:18:57	N
52450	41	C24.8	8	1	N	1428	Malignant neoplasm of overlapping sites of biliary tract	2020-07-24 10:00:11	N
52479	39	C24.8	7	2	N	1428	Malignant neoplasm of overlapping sites of biliary tract	2020-02-07 12:17:05	N
52479	39	C24.8	7	6	N	1428	Malignant neoplasm of overlapping sites of biliary tract	2020-02-07 12:17:07	N
52480	51	C24.8	7	1	N	1428	Malignant neoplasm of overlapping sites of biliary tract	2020-02-07 12:18:57	N
52479	39	C24.9	7	2	N	1429	Malignant neoplasm of biliary tract, unspecified	2020-02-07 12:17:05	N
52479	39	C24.9	7	6	N	1429	Malignant neoplasm of biliary tract, unspecified	2020-02-07 12:17:07	N
52480	51	C24.9	7	1	N	1429	Malignant neoplasm of biliary tract, unspecified	2020-02-07 12:18:57	N
52450	41	C25.0	8	1	N	1431	Malignant neoplasm of head of pancreas	2020-07-24 10:00:11	N
52479	39	C25.0	7	2	N	1431	Malignant neoplasm of head of pancreas	2020-02-07 12:17:05	N
52479	39	C25.0	7	6	N	1431	Malignant neoplasm of head of pancreas	2020-02-07 12:17:07	N
52479	39	C25.0	7	7	N	1431	Malignant neoplasm of head of pancreas	2020-02-07 12:17:08	N
52479	39	C25.0	7	8	N	1431	Malignant neoplasm of head of pancreas	2020-02-07 12:17:09	N
52480	51	C25.0	7	1	N	1431	Malignant neoplasm of head of pancreas	2020-02-07 12:18:57	N
52450	41	C25.1	8	1	N	1432	Malignant neoplasm of body of pancreas	2020-07-24 10:00:11	N
52479	39	C25.1	7	2	N	1432	Malignant neoplasm of body of pancreas	2020-02-07 12:17:05	N
52479	39	C25.1	7	6	N	1432	Malignant neoplasm of body of pancreas	2020-02-07 12:17:07	N
52479	39	C25.1	7	7	N	1432	Malignant neoplasm of body of pancreas	2020-02-07 12:17:08	N
52480	51	C25.1	7	1	N	1432	Malignant neoplasm of body of pancreas	2020-02-07 12:18:57	N
52450	41	C25.2	8	1	N	1433	Malignant neoplasm of tail of pancreas	2020-07-24 10:00:11	N
52479	39	C25.2	7	2	N	1433	Malignant neoplasm of tail of pancreas	2020-02-07 12:17:05	N
52479	39	C25.2	7	6	N	1433	Malignant neoplasm of tail of pancreas	2020-02-07 12:17:07	N
52479	39	C25.2	7	7	N	1433	Malignant neoplasm of tail of pancreas	2020-02-07 12:17:08	N
52479	39	C25.2	7	8	N	1433	Malignant neoplasm of tail of pancreas	2020-02-07 12:17:09	N
52480	51	C25.2	7	1	N	1433	Malignant neoplasm of tail of pancreas	2020-02-07 12:18:57	N
52986	143	C25.2	8	26	N	1433	Malignant neoplasm of tail of pancreas	2020-06-19 10:23:26	N
52450	41	C25.3	8	1	N	1434	Malignant neoplasm of pancreatic duct	2020-07-24 10:00:11	N
52479	39	C25.3	7	2	N	1434	Malignant neoplasm of pancreatic duct	2020-02-07 12:17:05	N
52479	39	C25.3	7	6	N	1434	Malignant neoplasm of pancreatic duct	2020-02-07 12:17:07	N
52479	39	C25.3	7	7	N	1434	Malignant neoplasm of pancreatic duct	2020-02-07 12:17:08	N
52480	51	C25.3	7	1	N	1434	Malignant neoplasm of pancreatic duct	2020-02-07 12:18:57	N
52479	39	C25.4	7	2	N	1435	Malignant neoplasm of endocrine pancreas	2020-02-07 12:17:05	N
52479	39	C25.4	7	4	N	1435	Malignant neoplasm of endocrine pancreas	2020-02-07 12:17:06	N
52479	39	C25.4	7	6	N	1435	Malignant neoplasm of endocrine pancreas	2020-02-07 12:17:07	N
52479	39	C25.4	7	7	N	1435	Malignant neoplasm of endocrine pancreas	2020-02-07 12:17:08	N
52479	39	C25.4	7	8	N	1435	Malignant neoplasm of endocrine pancreas	2020-02-07 12:17:09	N
52480	51	C25.4	7	1	N	1435	Malignant neoplasm of endocrine pancreas	2020-02-07 12:18:57	N
52450	41	C25.7	8	1	N	1436	Malignant neoplasm of other parts of pancreas	2020-07-24 10:00:11	N
52479	39	C25.7	7	2	N	1436	Malignant neoplasm of other parts of pancreas	2020-02-07 12:17:05	N
52479	39	C25.7	7	6	N	1436	Malignant neoplasm of other parts of pancreas	2020-02-07 12:17:07	N
52479	39	C25.7	7	7	N	1436	Malignant neoplasm of other parts of pancreas	2020-02-07 12:17:08	N
52480	51	C25.7	7	1	N	1436	Malignant neoplasm of other parts of pancreas	2020-02-07 12:18:57	N
52986	143	C25.7	8	26	N	1436	Malignant neoplasm of other parts of pancreas	2020-06-19 10:23:26	N
52450	41	C25.8	8	1	N	1437	Malignant neoplasm of overlapping sites of pancreas	2020-07-24 10:00:11	N
52479	39	C25.8	7	2	N	1437	Malignant neoplasm of overlapping sites of pancreas	2020-02-07 12:17:05	N
52479	39	C25.8	7	6	N	1437	Malignant neoplasm of overlapping sites of pancreas	2020-02-07 12:17:07	N
52479	39	C25.8	7	7	N	1437	Malignant neoplasm of overlapping sites of pancreas	2020-02-07 12:17:08	N
52480	51	C25.8	7	1	N	1437	Malignant neoplasm of overlapping sites of pancreas	2020-02-07 12:18:57	N
52986	143	C25.8	8	26	N	1437	Malignant neoplasm of overlapping sites of pancreas	2020-06-19 10:23:26	N
52450	41	C25.9	8	1	N	1438	Malignant neoplasm of pancreas, unspecified	2020-07-24 10:00:11	N
52479	39	C25.9	7	2	N	1438	Malignant neoplasm of pancreas, unspecified	2020-02-07 12:17:05	N
52479	39	C25.9	7	6	N	1438	Malignant neoplasm of pancreas, unspecified	2020-02-07 12:17:07	N
52479	39	C25.9	7	7	N	1438	Malignant neoplasm of pancreas, unspecified	2020-02-07 12:17:08	N
52479	39	C25.9	7	8	N	1438	Malignant neoplasm of pancreas, unspecified	2020-02-07 12:17:09	N
52986	143	C25.9	8	26	N	1438	Malignant neoplasm of pancreas, unspecified	2020-06-19 10:23:26	N
52479	39	C26.0	7	6	N	1440	Malignant neoplasm of intestinal tract, part unspecified	2020-02-07 12:17:07	N
52480	51	C26.0	7	1	N	1440	Malignant neoplasm of intestinal tract, part unspecified	2020-02-07 12:18:57	N
52479	39	C26.1	7	6	N	1441	Malignant neoplasm of spleen	2020-02-07 12:17:07	N
52480	51	C26.1	7	1	N	1441	Malignant neoplasm of spleen	2020-02-07 12:18:57	N
52479	39	C26.9	7	6	N	1442	Malignant neoplasm of ill-defined sites within the digestive system	2020-02-07 12:17:07	N
52480	51	C26.9	7	1	N	1442	Malignant neoplasm of ill-defined sites within the digestive system	2020-02-07 12:18:57	N
52450	41	C30.0	8	2	N	1444	Malignant neoplasm of nasal cavity	2020-07-24 10:00:11	N
52479	39	C30.0	7	3	N	1444	Malignant neoplasm of nasal cavity	2020-02-07 12:17:06	N
52479	39	C30.0	7	4	N	1444	Malignant neoplasm of nasal cavity	2020-02-07 12:17:06	N
52479	39	C30.0	7	7	N	1444	Malignant neoplasm of nasal cavity	2020-02-07 12:17:08	N
52480	51	C30.0	7	1	N	1444	Malignant neoplasm of nasal cavity	2020-02-07 12:18:57	N
52450	41	C30.1	8	2	N	1445	Malignant neoplasm of middle ear	2020-07-24 10:00:11	N
52479	39	C30.1	7	3	N	1445	Malignant neoplasm of middle ear	2020-02-07 12:17:06	N
52479	39	C30.1	7	4	N	1445	Malignant neoplasm of middle ear	2020-02-07 12:17:06	N
52479	39	C30.1	7	7	N	1445	Malignant neoplasm of middle ear	2020-02-07 12:17:08	N
52480	51	C30.1	7	1	N	1445	Malignant neoplasm of middle ear	2020-02-07 12:18:57	N
52450	41	C31.0	8	2	N	1447	Malignant neoplasm of maxillary sinus	2020-07-24 10:00:11	N
52479	39	C31.0	7	3	N	1447	Malignant neoplasm of maxillary sinus	2020-02-07 12:17:06	N
52479	39	C31.0	7	4	N	1447	Malignant neoplasm of maxillary sinus	2020-02-07 12:17:06	N
52479	39	C31.0	7	7	N	1447	Malignant neoplasm of maxillary sinus	2020-02-07 12:17:08	N
52480	51	C31.0	7	1	N	1447	Malignant neoplasm of maxillary sinus	2020-02-07 12:18:57	N
52450	41	C31.1	8	2	N	1448	Malignant neoplasm of ethmoidal sinus	2020-07-24 10:00:11	N
52479	39	C31.1	7	3	N	1448	Malignant neoplasm of ethmoidal sinus	2020-02-07 12:17:06	N
52479	39	C31.1	7	4	N	1448	Malignant neoplasm of ethmoidal sinus	2020-02-07 12:17:06	N
52479	39	C31.1	7	7	N	1448	Malignant neoplasm of ethmoidal sinus	2020-02-07 12:17:08	N
52480	51	C31.1	7	1	N	1448	Malignant neoplasm of ethmoidal sinus	2020-02-07 12:18:57	N
52450	41	C31.2	8	2	N	1449	Malignant neoplasm of frontal sinus	2020-07-24 10:00:11	N
52479	39	C31.2	7	3	N	1449	Malignant neoplasm of frontal sinus	2020-02-07 12:17:06	N
52479	39	C31.2	7	4	N	1449	Malignant neoplasm of frontal sinus	2020-02-07 12:17:06	N
52479	39	C31.2	7	7	N	1449	Malignant neoplasm of frontal sinus	2020-02-07 12:17:08	N
52480	51	C31.2	7	1	N	1449	Malignant neoplasm of frontal sinus	2020-02-07 12:18:57	N
52450	41	C31.3	8	2	N	1450	Malignant neoplasm of sphenoid sinus	2020-07-24 10:00:11	N
52479	39	C31.3	7	3	N	1450	Malignant neoplasm of sphenoid sinus	2020-02-07 12:17:06	N
52479	39	C31.3	7	4	N	1450	Malignant neoplasm of sphenoid sinus	2020-02-07 12:17:06	N
52479	39	C31.3	7	7	N	1450	Malignant neoplasm of sphenoid sinus	2020-02-07 12:17:08	N
52480	51	C31.3	7	1	N	1450	Malignant neoplasm of sphenoid sinus	2020-02-07 12:18:57	N
52450	41	C31.8	8	2	N	1451	Malignant neoplasm of overlapping sites of accessory sinuses	2020-07-24 10:00:11	N
52479	39	C31.8	7	3	N	1451	Malignant neoplasm of overlapping sites of accessory sinuses	2020-02-07 12:17:06	N
52479	39	C31.8	7	4	N	1451	Malignant neoplasm of overlapping sites of accessory sinuses	2020-02-07 12:17:06	N
52479	39	C31.8	7	7	N	1451	Malignant neoplasm of overlapping sites of accessory sinuses	2020-02-07 12:17:08	N
52480	51	C31.8	7	1	N	1451	Malignant neoplasm of overlapping sites of accessory sinuses	2020-02-07 12:18:57	N
52450	41	C31.9	8	2	N	1452	Malignant neoplasm of accessory sinus, unspecified	2020-07-24 10:00:11	N
52479	39	C31.9	7	3	N	1452	Malignant neoplasm of accessory sinus, unspecified	2020-02-07 12:17:06	N
52479	39	C31.9	7	4	N	1452	Malignant neoplasm of accessory sinus, unspecified	2020-02-07 12:17:06	N
52479	39	C31.9	7	7	N	1452	Malignant neoplasm of accessory sinus, unspecified	2020-02-07 12:17:08	N
52480	51	C31.9	7	1	N	1452	Malignant neoplasm of accessory sinus, unspecified	2020-02-07 12:18:57	N
52450	41	C32.0	8	2	N	1454	Malignant neoplasm of glottis	2020-07-24 10:00:11	N
52479	39	C32.0	7	3	N	1454	Malignant neoplasm of glottis	2020-02-07 12:17:06	N
52479	39	C32.0	7	7	N	1454	Malignant neoplasm of glottis	2020-02-07 12:17:08	N
52480	51	C32.0	7	1	N	1454	Malignant neoplasm of glottis	2020-02-07 12:18:57	N
52450	41	C32.1	8	2	N	1455	Malignant neoplasm of supraglottis	2020-07-24 10:00:11	N
52479	39	C32.1	7	3	N	1455	Malignant neoplasm of supraglottis	2020-02-07 12:17:06	N
52479	39	C32.1	7	7	N	1455	Malignant neoplasm of supraglottis	2020-02-07 12:17:08	N
52480	51	C32.1	7	1	N	1455	Malignant neoplasm of supraglottis	2020-02-07 12:18:57	N
52450	41	C32.2	8	2	N	1456	Malignant neoplasm of subglottis	2020-07-24 10:00:11	N
52479	39	C32.2	7	3	N	1456	Malignant neoplasm of subglottis	2020-02-07 12:17:06	N
52479	39	C32.2	7	7	N	1456	Malignant neoplasm of subglottis	2020-02-07 12:17:08	N
52480	51	C32.2	7	1	N	1456	Malignant neoplasm of subglottis	2020-02-07 12:18:57	N
52450	41	C32.3	8	2	N	1457	Malignant neoplasm of laryngeal cartilage	2020-07-24 10:00:11	N
52479	39	C32.3	7	3	N	1457	Malignant neoplasm of laryngeal cartilage	2020-02-07 12:17:06	N
52479	39	C32.3	7	7	N	1457	Malignant neoplasm of laryngeal cartilage	2020-02-07 12:17:08	N
52480	51	C32.3	7	1	N	1457	Malignant neoplasm of laryngeal cartilage	2020-02-07 12:18:57	N
52450	41	C32.8	8	2	N	1458	Malignant neoplasm of overlapping sites of larynx	2020-07-24 10:00:11	N
52479	39	C32.8	7	3	N	1458	Malignant neoplasm of overlapping sites of larynx	2020-02-07 12:17:06	N
52479	39	C32.8	7	7	N	1458	Malignant neoplasm of overlapping sites of larynx	2020-02-07 12:17:08	N
52480	51	C32.8	7	1	N	1458	Malignant neoplasm of overlapping sites of larynx	2020-02-07 12:18:57	N
52450	41	C32.9	8	2	N	1459	Malignant neoplasm of larynx, unspecified	2020-07-24 10:00:11	N
52479	39	C32.9	7	3	N	1459	Malignant neoplasm of larynx, unspecified	2020-02-07 12:17:06	N
52479	39	C32.9	7	7	N	1459	Malignant neoplasm of larynx, unspecified	2020-02-07 12:17:08	N
52480	51	C32.9	7	1	N	1459	Malignant neoplasm of larynx, unspecified	2020-02-07 12:18:57	N
52370	76	C33	9	1	N	1467	Malignant neoplasm of trachea	2020-08-21 11:31:15	N
52450	41	C33	8	1	N	1460	Malignant neoplasm of trachea	2020-07-24 10:00:11	N
52450	41	C33	8	2	N	1460	Malignant neoplasm of trachea	2020-07-24 10:00:11	N
52479	39	C33	7	3	N	1460	Malignant neoplasm of trachea	2020-02-07 12:17:06	N
52479	39	C33	7	4	N	1460	Malignant neoplasm of trachea	2020-02-07 12:17:06	N
52479	39	C33	7	7	N	1460	Malignant neoplasm of trachea	2020-02-07 12:17:08	N
52479	39	C33	7	8	N	1460	Malignant neoplasm of trachea	2020-02-07 12:17:09	N
52479	39	C33	7	9	N	1460	Malignant neoplasm of trachea	2020-02-07 12:17:09	N
52480	51	C33	7	1	N	1460	Malignant neoplasm of trachea	2020-02-07 12:18:57	N
52986	143	C33	8	2	N	1460	Malignant neoplasm of trachea	2020-06-19 10:23:26	N
52986	143	C33	8	26	N	1460	Malignant neoplasm of trachea	2020-06-19 10:23:26	N
52370	76	C34.00	9	1	B	1470	Malignant neoplasm of unspecified main bronchus	2020-08-21 11:31:15	N
52450	41	C34.00	8	1	B	1463	Malignant neoplasm of unspecified main bronchus	2020-07-24 10:00:11	N
52450	41	C34.00	8	2	B	1463	Malignant neoplasm of unspecified main bronchus	2020-07-24 10:00:11	N
52479	39	C34.00	7	3	N	1463	Malignant neoplasm of unspecified main bronchus	2020-02-07 12:17:06	N
52479	39	C34.00	7	4	N	1463	Malignant neoplasm of unspecified main bronchus	2020-02-07 12:17:06	N
52479	39	C34.00	7	7	N	1463	Malignant neoplasm of unspecified main bronchus	2020-02-07 12:17:08	N
52479	39	C34.00	7	8	N	1463	Malignant neoplasm of unspecified main bronchus	2020-02-07 12:17:09	N
52479	39	C34.00	7	9	N	1463	Malignant neoplasm of unspecified main bronchus	2020-02-07 12:17:09	N
52986	143	C34.00	8	2	N	1463	Malignant neoplasm of unspecified main bronchus	2020-06-19 10:23:26	N
52370	76	C34.01	9	1	M	1471	Malignant neoplasm of right main bronchus	2020-08-21 11:31:15	N
52450	41	C34.01	8	1	M	1464	Malignant neoplasm of right main bronchus	2020-07-24 10:00:11	N
52450	41	C34.01	8	2	M	1464	Malignant neoplasm of right main bronchus	2020-07-24 10:00:11	N
52479	39	C34.01	7	3	N	1464	Malignant neoplasm of right main bronchus	2020-02-07 12:17:06	N
52479	39	C34.01	7	4	N	1464	Malignant neoplasm of right main bronchus	2020-02-07 12:17:06	N
52479	39	C34.01	7	7	N	1464	Malignant neoplasm of right main bronchus	2020-02-07 12:17:08	N
52479	39	C34.01	7	8	N	1464	Malignant neoplasm of right main bronchus	2020-02-07 12:17:09	N
52479	39	C34.01	7	9	N	1464	Malignant neoplasm of right main bronchus	2020-02-07 12:17:09	N
52480	51	C34.01	7	1	N	1464	Malignant neoplasm of right main bronchus	2020-02-07 12:18:57	N
52986	143	C34.01	8	2	N	1464	Malignant neoplasm of right main bronchus	2020-06-19 10:23:26	N
52986	143	C34.01	8	26	N	1464	Malignant neoplasm of right main bronchus	2020-06-19 10:23:26	N
52370	76	C34.02	9	1	M	1472	Malignant neoplasm of left main bronchus	2020-08-21 11:31:15	N
52450	41	C34.02	8	1	M	1465	Malignant neoplasm of left main bronchus	2020-07-24 10:00:11	N
52450	41	C34.02	8	2	M	1465	Malignant neoplasm of left main bronchus	2020-07-24 10:00:11	N
52479	39	C34.02	7	3	N	1465	Malignant neoplasm of left main bronchus	2020-02-07 12:17:06	N
52479	39	C34.02	7	4	N	1465	Malignant neoplasm of left main bronchus	2020-02-07 12:17:06	N
52479	39	C34.02	7	7	N	1465	Malignant neoplasm of left main bronchus	2020-02-07 12:17:08	N
52479	39	C34.02	7	8	N	1465	Malignant neoplasm of left main bronchus	2020-02-07 12:17:09	N
52479	39	C34.02	7	9	N	1465	Malignant neoplasm of left main bronchus	2020-02-07 12:17:09	N
52480	51	C34.02	7	1	N	1465	Malignant neoplasm of left main bronchus	2020-02-07 12:18:57	N
52986	143	C34.02	8	2	N	1465	Malignant neoplasm of left main bronchus	2020-06-19 10:23:26	N
52986	143	C34.02	8	26	N	1465	Malignant neoplasm of left main bronchus	2020-06-19 10:23:26	N
52370	76	C34.10	9	1	M	1474	Malignant neoplasm of upper lobe, unspecified bronchus or lung	2020-08-21 11:31:15	N
52450	41	C34.10	8	1	M	1467	Malignant neoplasm of upper lobe, unspecified bronchus or lung	2020-07-24 10:00:11	N
52450	41	C34.10	8	2	M	1467	Malignant neoplasm of upper lobe, unspecified bronchus or lung	2020-07-24 10:00:11	N
52479	39	C34.10	7	3	N	1467	Malignant neoplasm of upper lobe, unspecified bronchus or lung	2020-02-07 12:17:06	N
52479	39	C34.10	7	4	N	1467	Malignant neoplasm of upper lobe, unspecified bronchus or lung	2020-02-07 12:17:06	N
52479	39	C34.10	7	7	N	1467	Malignant neoplasm of upper lobe, unspecified bronchus or lung	2020-02-07 12:17:08	N
52479	39	C34.10	7	8	N	1467	Malignant neoplasm of upper lobe, unspecified bronchus or lung	2020-02-07 12:17:09	N
52479	39	C34.10	7	9	N	1467	Malignant neoplasm of upper lobe, unspecified bronchus or lung	2020-02-07 12:17:09	N
52986	143	C34.10	8	2	N	1467	Malignant neoplasm of upper lobe, unspecified bronchus or lung	2020-06-19 10:23:26	N
52370	76	C34.11	9	1	M	1475	Malignant neoplasm of upper lobe, right bronchus or lung	2020-08-21 11:31:15	N
52450	41	C34.11	8	1	M	1468	Malignant neoplasm of upper lobe, right bronchus or lung	2020-07-24 10:00:11	N
52450	41	C34.11	8	2	M	1468	Malignant neoplasm of upper lobe, right bronchus or lung	2020-07-24 10:00:11	N
52479	39	C34.11	7	3	N	1468	Malignant neoplasm of upper lobe, right bronchus or lung	2020-02-07 12:17:06	N
52479	39	C34.11	7	4	N	1468	Malignant neoplasm of upper lobe, right bronchus or lung	2020-02-07 12:17:06	N
52479	39	C34.11	7	7	N	1468	Malignant neoplasm of upper lobe, right bronchus or lung	2020-02-07 12:17:08	N
52479	39	C34.11	7	8	N	1468	Malignant neoplasm of upper lobe, right bronchus or lung	2020-02-07 12:17:09	N
52479	39	C34.11	7	9	N	1468	Malignant neoplasm of upper lobe, right bronchus or lung	2020-02-07 12:17:09	N
52480	51	C34.11	7	1	N	1468	Malignant neoplasm of upper lobe, right bronchus or lung	2020-02-07 12:18:57	N
52986	143	C34.11	8	2	N	1468	Malignant neoplasm of upper lobe, right bronchus or lung	2020-06-19 10:23:26	N
52986	143	C34.11	8	26	N	1468	Malignant neoplasm of upper lobe, right bronchus or lung	2020-06-19 10:23:26	N
52370	76	C34.12	9	1	M	1476	Malignant neoplasm of upper lobe, left bronchus or lung	2020-08-21 11:31:15	N
52450	41	C34.12	8	1	M	1469	Malignant neoplasm of upper lobe, left bronchus or lung	2020-07-24 10:00:11	N
52450	41	C34.12	8	2	M	1469	Malignant neoplasm of upper lobe, left bronchus or lung	2020-07-24 10:00:11	N
52479	39	C34.12	7	3	N	1469	Malignant neoplasm of upper lobe, left bronchus or lung	2020-02-07 12:17:06	N
52479	39	C34.12	7	4	N	1469	Malignant neoplasm of upper lobe, left bronchus or lung	2020-02-07 12:17:06	N
52479	39	C34.12	7	7	N	1469	Malignant neoplasm of upper lobe, left bronchus or lung	2020-02-07 12:17:08	N
52479	39	C34.12	7	8	N	1469	Malignant neoplasm of upper lobe, left bronchus or lung	2020-02-07 12:17:09	N
52479	39	C34.12	7	9	N	1469	Malignant neoplasm of upper lobe, left bronchus or lung	2020-02-07 12:17:09	N
52480	51	C34.12	7	1	N	1469	Malignant neoplasm of upper lobe, left bronchus or lung	2020-02-07 12:18:57	N
52986	143	C34.12	8	2	N	1469	Malignant neoplasm of upper lobe, left bronchus or lung	2020-06-19 10:23:26	N
52986	143	C34.12	8	26	N	1469	Malignant neoplasm of upper lobe, left bronchus or lung	2020-06-19 10:23:26	N
52370	76	C34.2	9	1	M	1477	Malignant neoplasm of middle lobe, bronchus or lung	2020-08-21 11:31:15	N
52450	41	C34.2	8	1	M	1470	Malignant neoplasm of middle lobe, bronchus or lung	2020-07-24 10:00:11	N
52450	41	C34.2	8	2	M	1470	Malignant neoplasm of middle lobe, bronchus or lung	2020-07-24 10:00:11	N
52479	39	C34.2	7	3	N	1470	Malignant neoplasm of middle lobe, bronchus or lung	2020-02-07 12:17:06	N
52479	39	C34.2	7	4	N	1470	Malignant neoplasm of middle lobe, bronchus or lung	2020-02-07 12:17:06	N
52479	39	C34.2	7	7	N	1470	Malignant neoplasm of middle lobe, bronchus or lung	2020-02-07 12:17:08	N
52479	39	C34.2	7	8	N	1470	Malignant neoplasm of middle lobe, bronchus or lung	2020-02-07 12:17:09	N
52479	39	C34.2	7	9	N	1470	Malignant neoplasm of middle lobe, bronchus or lung	2020-02-07 12:17:09	N
52480	51	C34.2	7	1	N	1470	Malignant neoplasm of middle lobe, bronchus or lung	2020-02-07 12:18:57	N
52986	143	C34.2	8	2	N	1470	Malignant neoplasm of middle lobe, bronchus or lung	2020-06-19 10:23:26	N
52986	143	C34.2	8	26	N	1470	Malignant neoplasm of middle lobe, bronchus or lung	2020-06-19 10:23:26	N
52370	76	C34.30	9	1	M	1479	Malignant neoplasm of lower lobe, unspecified bronchus or lung	2020-08-21 11:31:15	N
52450	41	C34.30	8	1	M	1472	Malignant neoplasm of lower lobe, unspecified bronchus or lung	2020-07-24 10:00:11	N
52450	41	C34.30	8	2	M	1472	Malignant neoplasm of lower lobe, unspecified bronchus or lung	2020-07-24 10:00:11	N
52479	39	C34.30	7	3	N	1472	Malignant neoplasm of lower lobe, unspecified bronchus or lung	2020-02-07 12:17:06	N
52479	39	C34.30	7	4	N	1472	Malignant neoplasm of lower lobe, unspecified bronchus or lung	2020-02-07 12:17:06	N
52479	39	C34.30	7	7	N	1472	Malignant neoplasm of lower lobe, unspecified bronchus or lung	2020-02-07 12:17:08	N
52479	39	C34.30	7	8	N	1472	Malignant neoplasm of lower lobe, unspecified bronchus or lung	2020-02-07 12:17:09	N
52479	39	C34.30	7	9	N	1472	Malignant neoplasm of lower lobe, unspecified bronchus or lung	2020-02-07 12:17:09	N
52986	143	C34.30	8	2	N	1472	Malignant neoplasm of lower lobe, unspecified bronchus or lung	2020-06-19 10:23:26	N
52370	76	C34.31	9	1	M	1480	Malignant neoplasm of lower lobe, right bronchus or lung	2020-08-21 11:31:15	N
52450	41	C34.31	8	1	M	1473	Malignant neoplasm of lower lobe, right bronchus or lung	2020-07-24 10:00:11	N
52450	41	C34.31	8	2	M	1473	Malignant neoplasm of lower lobe, right bronchus or lung	2020-07-24 10:00:11	N
52479	39	C34.31	7	3	N	1473	Malignant neoplasm of lower lobe, right bronchus or lung	2020-02-07 12:17:06	N
52479	39	C34.31	7	4	N	1473	Malignant neoplasm of lower lobe, right bronchus or lung	2020-02-07 12:17:06	N
52479	39	C34.31	7	7	N	1473	Malignant neoplasm of lower lobe, right bronchus or lung	2020-02-07 12:17:08	N
52479	39	C34.31	7	8	N	1473	Malignant neoplasm of lower lobe, right bronchus or lung	2020-02-07 12:17:09	N
52479	39	C34.31	7	9	N	1473	Malignant neoplasm of lower lobe, right bronchus or lung	2020-02-07 12:17:09	N
52480	51	C34.31	7	1	N	1473	Malignant neoplasm of lower lobe, right bronchus or lung	2020-02-07 12:18:57	N
52986	143	C34.31	8	2	N	1473	Malignant neoplasm of lower lobe, right bronchus or lung	2020-06-19 10:23:26	N
52370	76	C34.32	9	1	M	1481	Malignant neoplasm of lower lobe, left bronchus or lung	2020-08-21 11:31:15	N
52450	41	C34.32	8	1	M	1474	Malignant neoplasm of lower lobe, left bronchus or lung	2020-07-24 10:00:11	N
52450	41	C34.32	8	2	M	1474	Malignant neoplasm of lower lobe, left bronchus or lung	2020-07-24 10:00:11	N
52479	39	C34.32	7	3	N	1474	Malignant neoplasm of lower lobe, left bronchus or lung	2020-02-07 12:17:06	N
52479	39	C34.32	7	4	N	1474	Malignant neoplasm of lower lobe, left bronchus or lung	2020-02-07 12:17:06	N
52479	39	C34.32	7	7	N	1474	Malignant neoplasm of lower lobe, left bronchus or lung	2020-02-07 12:17:08	N
52479	39	C34.32	7	8	N	1474	Malignant neoplasm of lower lobe, left bronchus or lung	2020-02-07 12:17:09	N
52479	39	C34.32	7	9	N	1474	Malignant neoplasm of lower lobe, left bronchus or lung	2020-02-07 12:17:09	N
52480	51	C34.32	7	1	N	1474	Malignant neoplasm of lower lobe, left bronchus or lung	2020-02-07 12:18:57	N
52986	143	C34.32	8	2	N	1474	Malignant neoplasm of lower lobe, left bronchus or lung	2020-06-19 10:23:26	N
52986	143	C34.32	8	26	N	1474	Malignant neoplasm of lower lobe, left bronchus or lung	2020-06-19 10:23:26	N
52370	76	C34.80	9	1	M	1483	Malignant neoplasm of overlapping sites of unspecified bronchus and lung	2020-08-21 11:31:15	N
52450	41	C34.80	8	1	M	1476	Malignant neoplasm of overlapping sites of unspecified bronchus and lung	2020-07-24 10:00:11	N
52450	41	C34.80	8	2	M	1476	Malignant neoplasm of overlapping sites of unspecified bronchus and lung	2020-07-24 10:00:11	N
52479	39	C34.80	7	3	N	1476	Malignant neoplasm of overlapping sites of unspecified bronchus and lung	2020-02-07 12:17:06	N
52479	39	C34.80	7	4	N	1476	Malignant neoplasm of overlapping sites of unspecified bronchus and lung	2020-02-07 12:17:06	N
52479	39	C34.80	7	7	N	1476	Malignant neoplasm of overlapping sites of unspecified bronchus and lung	2020-02-07 12:17:08	N
52479	39	C34.80	7	8	N	1476	Malignant neoplasm of overlapping sites of unspecified bronchus and lung	2020-02-07 12:17:09	N
52479	39	C34.80	7	9	N	1476	Malignant neoplasm of overlapping sites of unspecified bronchus and lung	2020-02-07 12:17:09	N
52986	143	C34.80	8	2	N	1476	Malignant neoplasm of overlapping sites of unspecified bronchus and lung	2020-06-19 10:23:26	N
52370	76	C34.81	9	1	M	1484	Malignant neoplasm of overlapping sites of right bronchus and lung	2020-08-21 11:31:15	N
52450	41	C34.81	8	1	M	1477	Malignant neoplasm of overlapping sites of right bronchus and lung	2020-07-24 10:00:11	N
52450	41	C34.81	8	2	M	1477	Malignant neoplasm of overlapping sites of right bronchus and lung	2020-07-24 10:00:11	N
52479	39	C34.81	7	3	N	1477	Malignant neoplasm of overlapping sites of right bronchus and lung	2020-02-07 12:17:06	N
52479	39	C34.81	7	4	N	1477	Malignant neoplasm of overlapping sites of right bronchus and lung	2020-02-07 12:17:06	N
52479	39	C34.81	7	7	N	1477	Malignant neoplasm of overlapping sites of right bronchus and lung	2020-02-07 12:17:08	N
52479	39	C34.81	7	8	N	1477	Malignant neoplasm of overlapping sites of right bronchus and lung	2020-02-07 12:17:09	N
52479	39	C34.81	7	9	N	1477	Malignant neoplasm of overlapping sites of right bronchus and lung	2020-02-07 12:17:09	N
52480	51	C34.81	7	1	N	1477	Malignant neoplasm of overlapping sites of right bronchus and lung	2020-02-07 12:18:57	N
52986	143	C34.81	8	2	N	1477	Malignant neoplasm of overlapping sites of right bronchus and lung	2020-06-19 10:23:26	N
52986	143	C34.81	8	26	N	1477	Malignant neoplasm of overlapping sites of right bronchus and lung	2020-06-19 10:23:26	N
52370	76	C34.82	9	1	M	1485	Malignant neoplasm of overlapping sites of left bronchus and lung	2020-08-21 11:31:15	N
52450	41	C34.82	8	1	M	1478	Malignant neoplasm of overlapping sites of left bronchus and lung	2020-07-24 10:00:11	N
52450	41	C34.82	8	2	M	1478	Malignant neoplasm of overlapping sites of left bronchus and lung	2020-07-24 10:00:11	N
52479	39	C34.82	7	3	N	1478	Malignant neoplasm of overlapping sites of left bronchus and lung	2020-02-07 12:17:06	N
52479	39	C34.82	7	4	N	1478	Malignant neoplasm of overlapping sites of left bronchus and lung	2020-02-07 12:17:06	N
52479	39	C34.82	7	7	N	1478	Malignant neoplasm of overlapping sites of left bronchus and lung	2020-02-07 12:17:08	N
52479	39	C34.82	7	8	N	1478	Malignant neoplasm of overlapping sites of left bronchus and lung	2020-02-07 12:17:09	N
52479	39	C34.82	7	9	N	1478	Malignant neoplasm of overlapping sites of left bronchus and lung	2020-02-07 12:17:09	N
52480	51	C34.82	7	1	N	1478	Malignant neoplasm of overlapping sites of left bronchus and lung	2020-02-07 12:18:57	N
52986	143	C34.82	8	2	N	1478	Malignant neoplasm of overlapping sites of left bronchus and lung	2020-06-19 10:23:26	N
52986	143	C34.82	8	26	N	1478	Malignant neoplasm of overlapping sites of left bronchus and lung	2020-06-19 10:23:26	N
52370	76	C34.90	9	1	M	1487	Malignant neoplasm of unspecified part of unspecified bronchus or lung	2020-08-21 11:31:15	N
52450	41	C34.90	8	1	M	1480	Malignant neoplasm of unspecified part of unspecified bronchus or lung	2020-07-24 10:00:11	N
52450	41	C34.90	8	2	M	1480	Malignant neoplasm of unspecified part of unspecified bronchus or lung	2020-07-24 10:00:11	N
52479	39	C34.90	7	3	N	1480	Malignant neoplasm of unspecified part of unspecified bronchus or lung	2020-02-07 12:17:06	N
52479	39	C34.90	7	4	N	1480	Malignant neoplasm of unspecified part of unspecified bronchus or lung	2020-02-07 12:17:06	N
52479	39	C34.90	7	7	N	1480	Malignant neoplasm of unspecified part of unspecified bronchus or lung	2020-02-07 12:17:08	N
52479	39	C34.90	7	8	N	1480	Malignant neoplasm of unspecified part of unspecified bronchus or lung	2020-02-07 12:17:09	N
52479	39	C34.90	7	9	N	1480	Malignant neoplasm of unspecified part of unspecified bronchus or lung	2020-02-07 12:17:09	N
52986	143	C34.90	8	2	N	1480	Malignant neoplasm of unspecified part of unspecified bronchus or lung	2020-06-19 10:23:26	N
52370	76	C34.91	9	1	M	1488	Malignant neoplasm of unspecified part of right bronchus or lung	2020-08-21 11:31:15	N
52450	41	C34.91	8	1	M	1481	Malignant neoplasm of unspecified part of right bronchus or lung	2020-07-24 10:00:11	N
52450	41	C34.91	8	2	M	1481	Malignant neoplasm of unspecified part of right bronchus or lung	2020-07-24 10:00:11	N
52479	39	C34.91	7	3	N	1481	Malignant neoplasm of unspecified part of right bronchus or lung	2020-02-07 12:17:06	N
52479	39	C34.91	7	4	N	1481	Malignant neoplasm of unspecified part of right bronchus or lung	2020-02-07 12:17:06	N
52479	39	C34.91	7	7	N	1481	Malignant neoplasm of unspecified part of right bronchus or lung	2020-02-07 12:17:08	N
52479	39	C34.91	7	8	N	1481	Malignant neoplasm of unspecified part of right bronchus or lung	2020-02-07 12:17:09	N
52479	39	C34.91	7	9	N	1481	Malignant neoplasm of unspecified part of right bronchus or lung	2020-02-07 12:17:09	N
52480	51	C34.91	7	1	N	1481	Malignant neoplasm of unspecified part of right bronchus or lung	2020-02-07 12:18:57	N
52986	143	C34.91	8	2	N	1481	Malignant neoplasm of unspecified part of right bronchus or lung	2020-06-19 10:23:26	N
52986	143	C34.91	8	26	N	1481	Malignant neoplasm of unspecified part of right bronchus or lung	2020-06-19 10:23:26	N
52370	76	C34.92	9	1	E	1489	Malignant neoplasm of unspecified part of left bronchus or lung	2020-08-21 11:31:15	N
52450	41	C34.92	8	1	E	1482	Malignant neoplasm of unspecified part of left bronchus or lung	2020-07-24 10:00:11	N
52450	41	C34.92	8	2	E	1482	Malignant neoplasm of unspecified part of left bronchus or lung	2020-07-24 10:00:11	N
52479	39	C34.92	7	3	N	1482	Malignant neoplasm of unspecified part of left bronchus or lung	2020-02-07 12:17:06	N
52479	39	C34.92	7	4	N	1482	Malignant neoplasm of unspecified part of left bronchus or lung	2020-02-07 12:17:06	N
52479	39	C34.92	7	7	N	1482	Malignant neoplasm of unspecified part of left bronchus or lung	2020-02-07 12:17:08	N
52479	39	C34.92	7	8	N	1482	Malignant neoplasm of unspecified part of left bronchus or lung	2020-02-07 12:17:09	N
52479	39	C34.92	7	9	N	1482	Malignant neoplasm of unspecified part of left bronchus or lung	2020-02-07 12:17:09	N
52480	51	C34.92	7	1	N	1482	Malignant neoplasm of unspecified part of left bronchus or lung	2020-02-07 12:18:57	N
52986	143	C34.92	8	2	N	1482	Malignant neoplasm of unspecified part of left bronchus or lung	2020-06-19 10:23:26	N
52986	143	C34.92	8	26	N	1482	Malignant neoplasm of unspecified part of left bronchus or lung	2020-06-19 10:23:26	N
52450	41	C37	8	2	N	1483	Malignant neoplasm of thymus	2020-07-24 10:00:11	N
52479	39	C37	7	3	N	1483	Malignant neoplasm of thymus	2020-02-07 12:17:06	N
52479	39	C37	7	4	N	1483	Malignant neoplasm of thymus	2020-02-07 12:17:06	N
52480	51	C37	7	1	N	1483	Malignant neoplasm of thymus	2020-02-07 12:18:57	N
52479	39	C38.0	7	4	N	1485	Malignant neoplasm of heart	2020-02-07 12:17:06	N
52479	39	C38.0	7	7	N	1485	Malignant neoplasm of heart	2020-02-07 12:17:08	N
52480	51	C38.0	7	1	N	1485	Malignant neoplasm of heart	2020-02-07 12:18:57	N
52850	22	C38.0	7	1	N	1485	Malignant neoplasm of heart	2020-01-09 14:28:39	N
52850	22	C38.0	7	2	N	1485	Malignant neoplasm of heart	2020-01-09 14:28:40	N
52868	20	C38.0	7	1	N	1485	Malignant neoplasm of heart	2019-09-17 10:33:44	N
52479	39	C38.1	7	4	N	1486	Malignant neoplasm of anterior mediastinum	2020-02-07 12:17:06	N
52479	39	C38.1	7	7	N	1486	Malignant neoplasm of anterior mediastinum	2020-02-07 12:17:08	N
52480	51	C38.1	7	1	N	1486	Malignant neoplasm of anterior mediastinum	2020-02-07 12:18:57	N
52479	39	C38.2	7	4	N	1487	Malignant neoplasm of posterior mediastinum	2020-02-07 12:17:06	N
52479	39	C38.2	7	7	N	1487	Malignant neoplasm of posterior mediastinum	2020-02-07 12:17:08	N
52480	51	C38.2	7	1	N	1487	Malignant neoplasm of posterior mediastinum	2020-02-07 12:18:57	N
52479	39	C38.3	7	4	N	1488	Malignant neoplasm of mediastinum, part unspecified	2020-02-07 12:17:06	N
52479	39	C38.3	7	7	N	1488	Malignant neoplasm of mediastinum, part unspecified	2020-02-07 12:17:08	N
52370	76	C38.4	9	1	N	1496	Malignant neoplasm of pleura	2020-08-21 11:31:15	N
52479	39	C38.4	7	4	N	1489	Malignant neoplasm of pleura	2020-02-07 12:17:06	N
52479	39	C38.4	7	7	N	1489	Malignant neoplasm of pleura	2020-02-07 12:17:08	N
52480	51	C38.4	7	1	N	1489	Malignant neoplasm of pleura	2020-02-07 12:18:57	N
52986	143	C38.4	8	2	N	1489	Malignant neoplasm of pleura	2020-06-19 10:23:26	N
52479	39	C38.8	7	3	N	1490	Malignant neoplasm of overlapping sites of heart, mediastinum and pleura	2020-02-07 12:17:06	N
52479	39	C38.8	7	4	N	1490	Malignant neoplasm of overlapping sites of heart, mediastinum and pleura	2020-02-07 12:17:06	N
52479	39	C38.8	7	7	N	1490	Malignant neoplasm of overlapping sites of heart, mediastinum and pleura	2020-02-07 12:17:08	N
52480	51	C38.8	7	1	N	1490	Malignant neoplasm of overlapping sites of heart, mediastinum and pleura	2020-02-07 12:18:57	N
52480	51	C39.0	7	1	N	1492	Malignant neoplasm of upper respiratory tract, part unspecified	2020-02-07 12:18:57	N
52479	39	C39.9	7	4	N	1493	Malignant neoplasm of lower respiratory tract, part unspecified	2020-02-07 12:17:06	N
52479	39	C39.9	7	7	N	1493	Malignant neoplasm of lower respiratory tract, part unspecified	2020-02-07 12:17:08	N
52480	51	C39.9	7	1	N	1493	Malignant neoplasm of lower respiratory tract, part unspecified	2020-02-07 12:18:57	N
52399	33	C40.00	7	11	N	1496	Malignant neoplasm of scapula and long bones of unspecified upper limb	2019-11-01 11:58:48	N
52479	39	C40.00	7	3	N	1496	Malignant neoplasm of scapula and long bones of unspecified upper limb	2020-02-07 12:17:06	N
52479	39	C40.00	7	4	N	1496	Malignant neoplasm of scapula and long bones of unspecified upper limb	2020-02-07 12:17:06	N
52479	39	C40.00	7	6	N	1496	Malignant neoplasm of scapula and long bones of unspecified upper limb	2020-02-07 12:17:07	N
52479	39	C40.00	7	7	N	1496	Malignant neoplasm of scapula and long bones of unspecified upper limb	2020-02-07 12:17:08	N
52479	39	C40.00	7	8	N	1496	Malignant neoplasm of scapula and long bones of unspecified upper limb	2020-02-07 12:17:09	N
52479	39	C40.00	7	9	N	1496	Malignant neoplasm of scapula and long bones of unspecified upper limb	2020-02-07 12:17:09	N
52399	33	C40.01	7	11	N	1497	Malignant neoplasm of scapula and long bones of right upper limb	2019-11-01 11:58:48	N
52479	39	C40.01	7	3	N	1497	Malignant neoplasm of scapula and long bones of right upper limb	2020-02-07 12:17:06	N
52479	39	C40.01	7	4	N	1497	Malignant neoplasm of scapula and long bones of right upper limb	2020-02-07 12:17:06	N
52479	39	C40.01	7	6	N	1497	Malignant neoplasm of scapula and long bones of right upper limb	2020-02-07 12:17:07	N
52479	39	C40.01	7	7	N	1497	Malignant neoplasm of scapula and long bones of right upper limb	2020-02-07 12:17:08	N
52479	39	C40.01	7	8	N	1497	Malignant neoplasm of scapula and long bones of right upper limb	2020-02-07 12:17:09	N
52479	39	C40.01	7	9	N	1497	Malignant neoplasm of scapula and long bones of right upper limb	2020-02-07 12:17:09	N
52480	51	C40.01	7	1	N	1497	Malignant neoplasm of scapula and long bones of right upper limb	2020-02-07 12:18:57	N
52399	33	C40.02	7	11	N	1498	Malignant neoplasm of scapula and long bones of left upper limb	2019-11-01 11:58:48	N
52479	39	C40.02	7	3	N	1498	Malignant neoplasm of scapula and long bones of left upper limb	2020-02-07 12:17:06	N
52479	39	C40.02	7	4	N	1498	Malignant neoplasm of scapula and long bones of left upper limb	2020-02-07 12:17:06	N
52479	39	C40.02	7	6	N	1498	Malignant neoplasm of scapula and long bones of left upper limb	2020-02-07 12:17:07	N
52479	39	C40.02	7	7	N	1498	Malignant neoplasm of scapula and long bones of left upper limb	2020-02-07 12:17:08	N
52479	39	C40.02	7	8	N	1498	Malignant neoplasm of scapula and long bones of left upper limb	2020-02-07 12:17:09	N
52479	39	C40.02	7	9	N	1498	Malignant neoplasm of scapula and long bones of left upper limb	2020-02-07 12:17:09	N
52480	51	C40.02	7	1	N	1498	Malignant neoplasm of scapula and long bones of left upper limb	2020-02-07 12:18:57	N
52399	33	C40.10	7	11	N	1500	Malignant neoplasm of short bones of unspecified upper limb	2019-11-01 11:58:48	N
52479	39	C40.10	7	3	N	1500	Malignant neoplasm of short bones of unspecified upper limb	2020-02-07 12:17:06	N
52479	39	C40.10	7	4	N	1500	Malignant neoplasm of short bones of unspecified upper limb	2020-02-07 12:17:06	N
52479	39	C40.10	7	6	N	1500	Malignant neoplasm of short bones of unspecified upper limb	2020-02-07 12:17:07	N
52479	39	C40.10	7	7	N	1500	Malignant neoplasm of short bones of unspecified upper limb	2020-02-07 12:17:08	N
52479	39	C40.10	7	8	N	1500	Malignant neoplasm of short bones of unspecified upper limb	2020-02-07 12:17:09	N
52479	39	C40.10	7	9	N	1500	Malignant neoplasm of short bones of unspecified upper limb	2020-02-07 12:17:09	N
52399	33	C40.11	7	11	N	1501	Malignant neoplasm of short bones of right upper limb	2019-11-01 11:58:48	N
52479	39	C40.11	7	3	N	1501	Malignant neoplasm of short bones of right upper limb	2020-02-07 12:17:06	N
52479	39	C40.11	7	4	N	1501	Malignant neoplasm of short bones of right upper limb	2020-02-07 12:17:06	N
52479	39	C40.11	7	6	N	1501	Malignant neoplasm of short bones of right upper limb	2020-02-07 12:17:07	N
52479	39	C40.11	7	7	N	1501	Malignant neoplasm of short bones of right upper limb	2020-02-07 12:17:08	N
52479	39	C40.11	7	8	N	1501	Malignant neoplasm of short bones of right upper limb	2020-02-07 12:17:09	N
52479	39	C40.11	7	9	N	1501	Malignant neoplasm of short bones of right upper limb	2020-02-07 12:17:09	N
52480	51	C40.11	7	1	N	1501	Malignant neoplasm of short bones of right upper limb	2020-02-07 12:18:57	N
52399	33	C40.12	7	11	N	1502	Malignant neoplasm of short bones of left upper limb	2019-11-01 11:58:48	N
52479	39	C40.12	7	3	N	1502	Malignant neoplasm of short bones of left upper limb	2020-02-07 12:17:06	N
52479	39	C40.12	7	4	N	1502	Malignant neoplasm of short bones of left upper limb	2020-02-07 12:17:06	N
52479	39	C40.12	7	6	N	1502	Malignant neoplasm of short bones of left upper limb	2020-02-07 12:17:07	N
52479	39	C40.12	7	7	N	1502	Malignant neoplasm of short bones of left upper limb	2020-02-07 12:17:08	N
52479	39	C40.12	7	8	N	1502	Malignant neoplasm of short bones of left upper limb	2020-02-07 12:17:09	N
52479	39	C40.12	7	9	N	1502	Malignant neoplasm of short bones of left upper limb	2020-02-07 12:17:09	N
52480	51	C40.12	7	1	N	1502	Malignant neoplasm of short bones of left upper limb	2020-02-07 12:18:57	N
52399	33	C40.20	7	11	N	1504	Malignant neoplasm of long bones of unspecified lower limb	2019-11-01 11:58:48	N
52479	39	C40.20	7	3	N	1504	Malignant neoplasm of long bones of unspecified lower limb	2020-02-07 12:17:06	N
52479	39	C40.20	7	4	N	1504	Malignant neoplasm of long bones of unspecified lower limb	2020-02-07 12:17:06	N
52479	39	C40.20	7	6	N	1504	Malignant neoplasm of long bones of unspecified lower limb	2020-02-07 12:17:07	N
52479	39	C40.20	7	7	N	1504	Malignant neoplasm of long bones of unspecified lower limb	2020-02-07 12:17:08	N
52479	39	C40.20	7	8	N	1504	Malignant neoplasm of long bones of unspecified lower limb	2020-02-07 12:17:09	N
52479	39	C40.20	7	9	N	1504	Malignant neoplasm of long bones of unspecified lower limb	2020-02-07 12:17:09	N
52399	33	C40.21	7	11	N	1505	Malignant neoplasm of long bones of right lower limb	2019-11-01 11:58:48	N
52479	39	C40.21	7	3	N	1505	Malignant neoplasm of long bones of right lower limb	2020-02-07 12:17:06	N
52479	39	C40.21	7	4	N	1505	Malignant neoplasm of long bones of right lower limb	2020-02-07 12:17:06	N
52479	39	C40.21	7	6	N	1505	Malignant neoplasm of long bones of right lower limb	2020-02-07 12:17:07	N
52479	39	C40.21	7	7	N	1505	Malignant neoplasm of long bones of right lower limb	2020-02-07 12:17:08	N
52479	39	C40.21	7	8	N	1505	Malignant neoplasm of long bones of right lower limb	2020-02-07 12:17:09	N
52479	39	C40.21	7	9	N	1505	Malignant neoplasm of long bones of right lower limb	2020-02-07 12:17:09	N
52480	51	C40.21	7	1	N	1505	Malignant neoplasm of long bones of right lower limb	2020-02-07 12:18:57	N
52399	33	C40.22	7	11	N	1506	Malignant neoplasm of long bones of left lower limb	2019-11-01 11:58:48	N
52479	39	C40.22	7	3	N	1506	Malignant neoplasm of long bones of left lower limb	2020-02-07 12:17:06	N
52479	39	C40.22	7	4	N	1506	Malignant neoplasm of long bones of left lower limb	2020-02-07 12:17:06	N
52479	39	C40.22	7	6	N	1506	Malignant neoplasm of long bones of left lower limb	2020-02-07 12:17:07	N
52479	39	C40.22	7	7	N	1506	Malignant neoplasm of long bones of left lower limb	2020-02-07 12:17:08	N
52479	39	C40.22	7	8	N	1506	Malignant neoplasm of long bones of left lower limb	2020-02-07 12:17:09	N
52479	39	C40.22	7	9	N	1506	Malignant neoplasm of long bones of left lower limb	2020-02-07 12:17:09	N
52480	51	C40.22	7	1	N	1506	Malignant neoplasm of long bones of left lower limb	2020-02-07 12:18:57	N
52399	33	C40.30	7	11	N	1508	Malignant neoplasm of short bones of unspecified lower limb	2019-11-01 11:58:48	N
52479	39	C40.30	7	3	N	1508	Malignant neoplasm of short bones of unspecified lower limb	2020-02-07 12:17:06	N
52479	39	C40.30	7	4	N	1508	Malignant neoplasm of short bones of unspecified lower limb	2020-02-07 12:17:06	N
52479	39	C40.30	7	6	N	1508	Malignant neoplasm of short bones of unspecified lower limb	2020-02-07 12:17:07	N
52479	39	C40.30	7	7	N	1508	Malignant neoplasm of short bones of unspecified lower limb	2020-02-07 12:17:08	N
52479	39	C40.30	7	8	N	1508	Malignant neoplasm of short bones of unspecified lower limb	2020-02-07 12:17:09	N
52479	39	C40.30	7	9	N	1508	Malignant neoplasm of short bones of unspecified lower limb	2020-02-07 12:17:09	N
52399	33	C40.31	7	11	N	1509	Malignant neoplasm of short bones of right lower limb	2019-11-01 11:58:48	N
52479	39	C40.31	7	3	N	1509	Malignant neoplasm of short bones of right lower limb	2020-02-07 12:17:06	N
52479	39	C40.31	7	4	N	1509	Malignant neoplasm of short bones of right lower limb	2020-02-07 12:17:06	N
52479	39	C40.31	7	6	N	1509	Malignant neoplasm of short bones of right lower limb	2020-02-07 12:17:07	N
52479	39	C40.31	7	7	N	1509	Malignant neoplasm of short bones of right lower limb	2020-02-07 12:17:08	N
52479	39	C40.31	7	8	N	1509	Malignant neoplasm of short bones of right lower limb	2020-02-07 12:17:09	N
52479	39	C40.31	7	9	N	1509	Malignant neoplasm of short bones of right lower limb	2020-02-07 12:17:09	N
52480	51	C40.31	7	1	N	1509	Malignant neoplasm of short bones of right lower limb	2020-02-07 12:18:57	N
52399	33	C40.32	7	11	N	1510	Malignant neoplasm of short bones of left lower limb	2019-11-01 11:58:48	N
52479	39	C40.32	7	3	N	1510	Malignant neoplasm of short bones of left lower limb	2020-02-07 12:17:06	N
52479	39	C40.32	7	4	N	1510	Malignant neoplasm of short bones of left lower limb	2020-02-07 12:17:06	N
52479	39	C40.32	7	6	N	1510	Malignant neoplasm of short bones of left lower limb	2020-02-07 12:17:07	N
52479	39	C40.32	7	7	N	1510	Malignant neoplasm of short bones of left lower limb	2020-02-07 12:17:08	N
52479	39	C40.32	7	8	N	1510	Malignant neoplasm of short bones of left lower limb	2020-02-07 12:17:09	N
52479	39	C40.32	7	9	N	1510	Malignant neoplasm of short bones of left lower limb	2020-02-07 12:17:09	N
52480	51	C40.32	7	1	N	1510	Malignant neoplasm of short bones of left lower limb	2020-02-07 12:18:57	N
52399	33	C40.80	7	11	N	1512	Malignant neoplasm of overlapping sites of bone and articular cartilage of unspecified limb	2019-11-01 11:58:48	N
52479	39	C40.80	7	3	N	1512	Malignant neoplasm of overlapping sites of bone and articular cartilage of unspecified limb	2020-02-07 12:17:06	N
52479	39	C40.80	7	4	N	1512	Malignant neoplasm of overlapping sites of bone and articular cartilage of unspecified limb	2020-02-07 12:17:06	N
52479	39	C40.80	7	6	N	1512	Malignant neoplasm of overlapping sites of bone and articular cartilage of unspecified limb	2020-02-07 12:17:07	N
52479	39	C40.80	7	7	N	1512	Malignant neoplasm of overlapping sites of bone and articular cartilage of unspecified limb	2020-02-07 12:17:08	N
52479	39	C40.80	7	8	N	1512	Malignant neoplasm of overlapping sites of bone and articular cartilage of unspecified limb	2020-02-07 12:17:09	N
52479	39	C40.80	7	9	N	1512	Malignant neoplasm of overlapping sites of bone and articular cartilage of unspecified limb	2020-02-07 12:17:09	N
52399	33	C40.81	7	11	N	1513	Malignant neoplasm of overlapping sites of bone and articular cartilage of right limb	2019-11-01 11:58:48	N
52479	39	C40.81	7	3	N	1513	Malignant neoplasm of overlapping sites of bone and articular cartilage of right limb	2020-02-07 12:17:06	N
52479	39	C40.81	7	4	N	1513	Malignant neoplasm of overlapping sites of bone and articular cartilage of right limb	2020-02-07 12:17:06	N
52479	39	C40.81	7	6	N	1513	Malignant neoplasm of overlapping sites of bone and articular cartilage of right limb	2020-02-07 12:17:07	N
52479	39	C40.81	7	7	N	1513	Malignant neoplasm of overlapping sites of bone and articular cartilage of right limb	2020-02-07 12:17:08	N
52479	39	C40.81	7	8	N	1513	Malignant neoplasm of overlapping sites of bone and articular cartilage of right limb	2020-02-07 12:17:09	N
52479	39	C40.81	7	9	N	1513	Malignant neoplasm of overlapping sites of bone and articular cartilage of right limb	2020-02-07 12:17:09	N
52480	51	C40.81	7	1	N	1513	Malignant neoplasm of overlapping sites of bone and articular cartilage of right limb	2020-02-07 12:18:57	N
52399	33	C40.82	7	11	N	1514	Malignant neoplasm of overlapping sites of bone and articular cartilage of left limb	2019-11-01 11:58:48	N
52479	39	C40.82	7	3	N	1514	Malignant neoplasm of overlapping sites of bone and articular cartilage of left limb	2020-02-07 12:17:06	N
52479	39	C40.82	7	4	N	1514	Malignant neoplasm of overlapping sites of bone and articular cartilage of left limb	2020-02-07 12:17:06	N
52479	39	C40.82	7	6	N	1514	Malignant neoplasm of overlapping sites of bone and articular cartilage of left limb	2020-02-07 12:17:07	N
52479	39	C40.82	7	7	N	1514	Malignant neoplasm of overlapping sites of bone and articular cartilage of left limb	2020-02-07 12:17:08	N
52479	39	C40.82	7	8	N	1514	Malignant neoplasm of overlapping sites of bone and articular cartilage of left limb	2020-02-07 12:17:09	N
52479	39	C40.82	7	9	N	1514	Malignant neoplasm of overlapping sites of bone and articular cartilage of left limb	2020-02-07 12:17:09	N
52480	51	C40.82	7	1	N	1514	Malignant neoplasm of overlapping sites of bone and articular cartilage of left limb	2020-02-07 12:18:57	N
52399	33	C40.90	7	11	N	1516	Malignant neoplasm of unspecified bones and articular cartilage of unspecified limb	2019-11-01 11:58:48	N
52479	39	C40.90	7	3	N	1516	Malignant neoplasm of unspecified bones and articular cartilage of unspecified limb	2020-02-07 12:17:06	N
52479	39	C40.90	7	4	N	1516	Malignant neoplasm of unspecified bones and articular cartilage of unspecified limb	2020-02-07 12:17:06	N
52479	39	C40.90	7	6	N	1516	Malignant neoplasm of unspecified bones and articular cartilage of unspecified limb	2020-02-07 12:17:07	N
52479	39	C40.90	7	7	N	1516	Malignant neoplasm of unspecified bones and articular cartilage of unspecified limb	2020-02-07 12:17:08	N
52479	39	C40.90	7	8	N	1516	Malignant neoplasm of unspecified bones and articular cartilage of unspecified limb	2020-02-07 12:17:09	N
52479	39	C40.90	7	9	N	1516	Malignant neoplasm of unspecified bones and articular cartilage of unspecified limb	2020-02-07 12:17:09	N
52399	33	C40.91	7	11	N	1517	Malignant neoplasm of unspecified bones and articular cartilage of right limb	2019-11-01 11:58:48	N
52479	39	C40.91	7	3	N	1517	Malignant neoplasm of unspecified bones and articular cartilage of right limb	2020-02-07 12:17:06	N
52479	39	C40.91	7	4	N	1517	Malignant neoplasm of unspecified bones and articular cartilage of right limb	2020-02-07 12:17:06	N
52479	39	C40.91	7	6	N	1517	Malignant neoplasm of unspecified bones and articular cartilage of right limb	2020-02-07 12:17:07	N
52479	39	C40.91	7	7	N	1517	Malignant neoplasm of unspecified bones and articular cartilage of right limb	2020-02-07 12:17:08	N
52479	39	C40.91	7	8	N	1517	Malignant neoplasm of unspecified bones and articular cartilage of right limb	2020-02-07 12:17:09	N
52479	39	C40.91	7	9	N	1517	Malignant neoplasm of unspecified bones and articular cartilage of right limb	2020-02-07 12:17:09	N
52480	51	C40.91	7	1	N	1517	Malignant neoplasm of unspecified bones and articular cartilage of right limb	2020-02-07 12:18:57	N
52399	33	C40.92	7	11	N	1518	Malignant neoplasm of unspecified bones and articular cartilage of left limb	2019-11-01 11:58:48	N
52479	39	C40.92	7	3	N	1518	Malignant neoplasm of unspecified bones and articular cartilage of left limb	2020-02-07 12:17:06	N
52479	39	C40.92	7	4	N	1518	Malignant neoplasm of unspecified bones and articular cartilage of left limb	2020-02-07 12:17:06	N
52479	39	C40.92	7	6	N	1518	Malignant neoplasm of unspecified bones and articular cartilage of left limb	2020-02-07 12:17:07	N
52479	39	C40.92	7	7	N	1518	Malignant neoplasm of unspecified bones and articular cartilage of left limb	2020-02-07 12:17:08	N
52479	39	C40.92	7	8	N	1518	Malignant neoplasm of unspecified bones and articular cartilage of left limb	2020-02-07 12:17:09	N
52479	39	C40.92	7	9	N	1518	Malignant neoplasm of unspecified bones and articular cartilage of left limb	2020-02-07 12:17:09	N
52480	51	C40.92	7	1	N	1518	Malignant neoplasm of unspecified bones and articular cartilage of left limb	2020-02-07 12:18:57	N
52479	39	C41.0	7	3	N	1520	Malignant neoplasm of bones of skull and face	2020-02-07 12:17:06	N
52479	39	C41.0	7	4	N	1520	Malignant neoplasm of bones of skull and face	2020-02-07 12:17:06	N
52479	39	C41.0	7	6	N	1520	Malignant neoplasm of bones of skull and face	2020-02-07 12:17:07	N
52479	39	C41.0	7	7	N	1520	Malignant neoplasm of bones of skull and face	2020-02-07 12:17:08	N
52479	39	C41.0	7	8	N	1520	Malignant neoplasm of bones of skull and face	2020-02-07 12:17:09	N
52479	39	C41.0	7	9	N	1520	Malignant neoplasm of bones of skull and face	2020-02-07 12:17:09	N
52480	51	C41.0	7	1	N	1520	Malignant neoplasm of bones of skull and face	2020-02-07 12:18:57	N
52479	39	C41.1	7	3	N	1521	Malignant neoplasm of mandible	2020-02-07 12:17:06	N
52479	39	C41.1	7	4	N	1521	Malignant neoplasm of mandible	2020-02-07 12:17:06	N
52479	39	C41.1	7	6	N	1521	Malignant neoplasm of mandible	2020-02-07 12:17:07	N
52479	39	C41.1	7	7	N	1521	Malignant neoplasm of mandible	2020-02-07 12:17:08	N
52479	39	C41.1	7	8	N	1521	Malignant neoplasm of mandible	2020-02-07 12:17:09	N
52479	39	C41.1	7	9	N	1521	Malignant neoplasm of mandible	2020-02-07 12:17:09	N
52480	51	C41.1	7	1	N	1521	Malignant neoplasm of mandible	2020-02-07 12:18:57	N
52479	39	C41.2	7	3	N	1522	Malignant neoplasm of vertebral column	2020-02-07 12:17:06	N
52479	39	C41.2	7	4	N	1522	Malignant neoplasm of vertebral column	2020-02-07 12:17:06	N
52479	39	C41.2	7	6	N	1522	Malignant neoplasm of vertebral column	2020-02-07 12:17:07	N
52479	39	C41.2	7	7	N	1522	Malignant neoplasm of vertebral column	2020-02-07 12:17:08	N
52479	39	C41.2	7	8	N	1522	Malignant neoplasm of vertebral column	2020-02-07 12:17:09	N
52479	39	C41.2	7	9	N	1522	Malignant neoplasm of vertebral column	2020-02-07 12:17:09	N
52480	51	C41.2	7	1	N	1522	Malignant neoplasm of vertebral column	2020-02-07 12:18:57	N
52479	39	C41.3	7	3	N	1523	Malignant neoplasm of ribs, sternum and clavicle	2020-02-07 12:17:06	N
52479	39	C41.3	7	4	N	1523	Malignant neoplasm of ribs, sternum and clavicle	2020-02-07 12:17:06	N
52479	39	C41.3	7	6	N	1523	Malignant neoplasm of ribs, sternum and clavicle	2020-02-07 12:17:07	N
52479	39	C41.3	7	7	N	1523	Malignant neoplasm of ribs, sternum and clavicle	2020-02-07 12:17:08	N
52479	39	C41.3	7	8	N	1523	Malignant neoplasm of ribs, sternum and clavicle	2020-02-07 12:17:09	N
52479	39	C41.3	7	9	N	1523	Malignant neoplasm of ribs, sternum and clavicle	2020-02-07 12:17:09	N
52480	51	C41.3	7	1	N	1523	Malignant neoplasm of ribs, sternum and clavicle	2020-02-07 12:18:57	N
52479	39	C41.4	7	3	N	1524	Malignant neoplasm of pelvic bones, sacrum and coccyx	2020-02-07 12:17:06	N
52479	39	C41.4	7	4	N	1524	Malignant neoplasm of pelvic bones, sacrum and coccyx	2020-02-07 12:17:06	N
52479	39	C41.4	7	6	N	1524	Malignant neoplasm of pelvic bones, sacrum and coccyx	2020-02-07 12:17:07	N
52479	39	C41.4	7	7	N	1524	Malignant neoplasm of pelvic bones, sacrum and coccyx	2020-02-07 12:17:08	N
52479	39	C41.4	7	8	N	1524	Malignant neoplasm of pelvic bones, sacrum and coccyx	2020-02-07 12:17:09	N
52479	39	C41.4	7	9	N	1524	Malignant neoplasm of pelvic bones, sacrum and coccyx	2020-02-07 12:17:09	N
52480	51	C41.4	7	1	N	1524	Malignant neoplasm of pelvic bones, sacrum and coccyx	2020-02-07 12:18:57	N
52399	33	C41.9	7	11	N	1525	Malignant neoplasm of bone and articular cartilage, unspecified	2019-11-01 11:58:48	N
52479	39	C41.9	7	3	N	1525	Malignant neoplasm of bone and articular cartilage, unspecified	2020-02-07 12:17:06	N
52479	39	C41.9	7	4	N	1525	Malignant neoplasm of bone and articular cartilage, unspecified	2020-02-07 12:17:06	N
52479	39	C41.9	7	6	N	1525	Malignant neoplasm of bone and articular cartilage, unspecified	2020-02-07 12:17:07	N
52479	39	C41.9	7	7	N	1525	Malignant neoplasm of bone and articular cartilage, unspecified	2020-02-07 12:17:08	N
52479	39	C41.9	7	8	N	1525	Malignant neoplasm of bone and articular cartilage, unspecified	2020-02-07 12:17:09	N
52479	39	C41.9	7	9	N	1525	Malignant neoplasm of bone and articular cartilage, unspecified	2020-02-07 12:17:09	N
52450	41	C43.0	8	1	B	1527	Malignant melanoma of lip	2020-07-24 10:00:11	N
52450	41	C43.0	8	2	B	1527	Malignant melanoma of lip	2020-07-24 10:00:11	N
52479	39	C43.0	7	6	N	1527	Malignant melanoma of lip	2020-02-07 12:17:07	N
52479	39	C43.0	7	8	N	1527	Malignant melanoma of lip	2020-02-07 12:17:09	N
52480	51	C43.0	7	1	N	1527	Malignant melanoma of lip	2020-02-07 12:18:57	N
52986	143	C43.0	8	3	N	1527	Malignant melanoma of lip	2020-06-19 10:23:26	N
52450	41	C43.10	8	1	M	1529	Malignant melanoma of unspecified eyelid, including canthus	2020-07-24 10:00:11	N
52450	41	C43.10	8	2	M	1529	Malignant melanoma of unspecified eyelid, including canthus	2020-07-24 10:00:11	N
52479	39	C43.10	7	6	N	1529	Malignant melanoma of unspecified eyelid, including canthus	2020-02-07 12:17:07	N
52479	39	C43.10	7	8	N	1529	Malignant melanoma of unspecified eyelid, including canthus	2020-02-07 12:17:09	N
52480	51	C43.10	7	1	N	1529	Malignant melanoma of unspecified eyelid, including canthus	2020-02-07 12:18:57	N
52986	143	C43.10	8	3	N	1529	Malignant melanoma of unspecified eyelid, including canthus	2020-06-19 10:23:26	N
52450	41	C43.111	8	1	M	1531	Malignant melanoma of right upper eyelid, including canthus	2020-07-24 10:00:11	N
52450	41	C43.111	8	2	M	1531	Malignant melanoma of right upper eyelid, including canthus	2020-07-24 10:00:11	N
52479	39	C43.111	7	6	N	1531	Malignant melanoma of right upper eyelid, including canthus	2020-02-07 12:17:07	N
52479	39	C43.111	7	8	N	1531	Malignant melanoma of right upper eyelid, including canthus	2020-02-07 12:17:09	N
52480	51	C43.111	7	1	N	1531	Malignant melanoma of right upper eyelid, including canthus	2020-02-07 12:18:57	N
52986	143	C43.111	8	3	N	1531	Malignant melanoma of right upper eyelid, including canthus	2020-06-19 10:23:26	N
52450	41	C43.112	8	1	M	1532	Malignant melanoma of right lower eyelid, including canthus	2020-07-24 10:00:11	N
52450	41	C43.112	8	2	M	1532	Malignant melanoma of right lower eyelid, including canthus	2020-07-24 10:00:11	N
52479	39	C43.112	7	6	N	1532	Malignant melanoma of right lower eyelid, including canthus	2020-02-07 12:17:07	N
52479	39	C43.112	7	8	N	1532	Malignant melanoma of right lower eyelid, including canthus	2020-02-07 12:17:09	N
52480	51	C43.112	7	1	N	1532	Malignant melanoma of right lower eyelid, including canthus	2020-02-07 12:18:57	N
52986	143	C43.112	8	3	N	1532	Malignant melanoma of right lower eyelid, including canthus	2020-06-19 10:23:26	N
52450	41	C43.121	8	1	M	1534	Malignant melanoma of left upper eyelid, including canthus	2020-07-24 10:00:11	N
52450	41	C43.121	8	2	M	1534	Malignant melanoma of left upper eyelid, including canthus	2020-07-24 10:00:11	N
52479	39	C43.121	7	6	N	1534	Malignant melanoma of left upper eyelid, including canthus	2020-02-07 12:17:07	N
52479	39	C43.121	7	8	N	1534	Malignant melanoma of left upper eyelid, including canthus	2020-02-07 12:17:09	N
52480	51	C43.121	7	1	N	1534	Malignant melanoma of left upper eyelid, including canthus	2020-02-07 12:18:57	N
52986	143	C43.121	8	3	N	1534	Malignant melanoma of left upper eyelid, including canthus	2020-06-19 10:23:26	N
52450	41	C43.122	8	1	M	1535	Malignant melanoma of left lower eyelid, including canthus	2020-07-24 10:00:11	N
52450	41	C43.122	8	2	M	1535	Malignant melanoma of left lower eyelid, including canthus	2020-07-24 10:00:11	N
52479	39	C43.122	7	6	N	1535	Malignant melanoma of left lower eyelid, including canthus	2020-02-07 12:17:07	N
52479	39	C43.122	7	8	N	1535	Malignant melanoma of left lower eyelid, including canthus	2020-02-07 12:17:09	N
52480	51	C43.122	7	1	N	1535	Malignant melanoma of left lower eyelid, including canthus	2020-02-07 12:18:57	N
52986	143	C43.122	8	3	N	1535	Malignant melanoma of left lower eyelid, including canthus	2020-06-19 10:23:26	N
52450	41	C43.20	8	1	M	1537	Malignant melanoma of unspecified ear and external auricular canal	2020-07-24 10:00:11	N
52450	41	C43.20	8	2	M	1537	Malignant melanoma of unspecified ear and external auricular canal	2020-07-24 10:00:11	N
52479	39	C43.20	7	6	N	1537	Malignant melanoma of unspecified ear and external auricular canal	2020-02-07 12:17:07	N
52479	39	C43.20	7	8	N	1537	Malignant melanoma of unspecified ear and external auricular canal	2020-02-07 12:17:09	N
52480	51	C43.20	7	1	N	1537	Malignant melanoma of unspecified ear and external auricular canal	2020-02-07 12:18:57	N
52986	143	C43.20	8	3	N	1537	Malignant melanoma of unspecified ear and external auricular canal	2020-06-19 10:23:26	N
52450	41	C43.21	8	1	M	1538	Malignant melanoma of right ear and external auricular canal	2020-07-24 10:00:11	N
52450	41	C43.21	8	2	M	1538	Malignant melanoma of right ear and external auricular canal	2020-07-24 10:00:11	N
52479	39	C43.21	7	6	N	1538	Malignant melanoma of right ear and external auricular canal	2020-02-07 12:17:07	N
52479	39	C43.21	7	8	N	1538	Malignant melanoma of right ear and external auricular canal	2020-02-07 12:17:09	N
52480	51	C43.21	7	1	N	1538	Malignant melanoma of right ear and external auricular canal	2020-02-07 12:18:57	N
52986	143	C43.21	8	3	N	1538	Malignant melanoma of right ear and external auricular canal	2020-06-19 10:23:26	N
52450	41	C43.22	8	1	M	1539	Malignant melanoma of left ear and external auricular canal	2020-07-24 10:00:11	N
52450	41	C43.22	8	2	M	1539	Malignant melanoma of left ear and external auricular canal	2020-07-24 10:00:11	N
52479	39	C43.22	7	6	N	1539	Malignant melanoma of left ear and external auricular canal	2020-02-07 12:17:07	N
52479	39	C43.22	7	8	N	1539	Malignant melanoma of left ear and external auricular canal	2020-02-07 12:17:09	N
52480	51	C43.22	7	1	N	1539	Malignant melanoma of left ear and external auricular canal	2020-02-07 12:18:57	N
52986	143	C43.22	8	3	N	1539	Malignant melanoma of left ear and external auricular canal	2020-06-19 10:23:26	N
52450	41	C43.30	8	1	M	1541	Malignant melanoma of unspecified part of face	2020-07-24 10:00:11	N
52450	41	C43.30	8	2	M	1541	Malignant melanoma of unspecified part of face	2020-07-24 10:00:11	N
52479	39	C43.30	7	6	N	1541	Malignant melanoma of unspecified part of face	2020-02-07 12:17:07	N
52479	39	C43.30	7	8	N	1541	Malignant melanoma of unspecified part of face	2020-02-07 12:17:09	N
52480	51	C43.30	7	1	N	1541	Malignant melanoma of unspecified part of face	2020-02-07 12:18:57	N
52986	143	C43.30	8	3	N	1541	Malignant melanoma of unspecified part of face	2020-06-19 10:23:26	N
52450	41	C43.31	8	1	M	1542	Malignant melanoma of nose	2020-07-24 10:00:11	N
52450	41	C43.31	8	2	M	1542	Malignant melanoma of nose	2020-07-24 10:00:11	N
52479	39	C43.31	7	6	N	1542	Malignant melanoma of nose	2020-02-07 12:17:07	N
52479	39	C43.31	7	8	N	1542	Malignant melanoma of nose	2020-02-07 12:17:09	N
52480	51	C43.31	7	1	N	1542	Malignant melanoma of nose	2020-02-07 12:18:57	N
52986	143	C43.31	8	3	N	1542	Malignant melanoma of nose	2020-06-19 10:23:26	N
52450	41	C43.39	8	1	M	1543	Malignant melanoma of other parts of face	2020-07-24 10:00:11	N
52450	41	C43.39	8	2	M	1543	Malignant melanoma of other parts of face	2020-07-24 10:00:11	N
52479	39	C43.39	7	6	N	1543	Malignant melanoma of other parts of face	2020-02-07 12:17:07	N
52479	39	C43.39	7	8	N	1543	Malignant melanoma of other parts of face	2020-02-07 12:17:09	N
52480	51	C43.39	7	1	N	1543	Malignant melanoma of other parts of face	2020-02-07 12:18:57	N
52986	143	C43.39	8	3	N	1543	Malignant melanoma of other parts of face	2020-06-19 10:23:26	N
52450	41	C43.4	8	1	M	1544	Malignant melanoma of scalp and neck	2020-07-24 10:00:11	N
52450	41	C43.4	8	2	M	1544	Malignant melanoma of scalp and neck	2020-07-24 10:00:11	N
52479	39	C43.4	7	6	N	1544	Malignant melanoma of scalp and neck	2020-02-07 12:17:07	N
52479	39	C43.4	7	8	N	1544	Malignant melanoma of scalp and neck	2020-02-07 12:17:09	N
52480	51	C43.4	7	1	N	1544	Malignant melanoma of scalp and neck	2020-02-07 12:18:57	N
52986	143	C43.4	8	3	N	1544	Malignant melanoma of scalp and neck	2020-06-19 10:23:26	N
52450	41	C43.51	8	1	M	1546	Malignant melanoma of anal skin	2020-07-24 10:00:11	N
52450	41	C43.51	8	2	M	1546	Malignant melanoma of anal skin	2020-07-24 10:00:11	N
52479	39	C43.51	7	6	N	1546	Malignant melanoma of anal skin	2020-02-07 12:17:07	N
52479	39	C43.51	7	8	N	1546	Malignant melanoma of anal skin	2020-02-07 12:17:09	N
52480	51	C43.51	7	1	N	1546	Malignant melanoma of anal skin	2020-02-07 12:18:57	N
52986	143	C43.51	8	3	N	1546	Malignant melanoma of anal skin	2020-06-19 10:23:26	N
52986	143	C43.51	8	26	N	1546	Malignant melanoma of anal skin	2020-06-19 10:23:26	N
52450	41	C43.52	8	1	M	1547	Malignant melanoma of skin of breast	2020-07-24 10:00:11	N
52450	41	C43.52	8	2	M	1547	Malignant melanoma of skin of breast	2020-07-24 10:00:11	N
52479	39	C43.52	7	6	N	1547	Malignant melanoma of skin of breast	2020-02-07 12:17:07	N
52479	39	C43.52	7	8	N	1547	Malignant melanoma of skin of breast	2020-02-07 12:17:09	N
52480	51	C43.52	7	1	N	1547	Malignant melanoma of skin of breast	2020-02-07 12:18:57	N
52986	143	C43.52	8	3	N	1547	Malignant melanoma of skin of breast	2020-06-19 10:23:26	N
52986	143	C43.52	8	26	N	1547	Malignant melanoma of skin of breast	2020-06-19 10:23:26	N
52450	41	C43.59	8	1	M	1548	Malignant melanoma of other part of trunk	2020-07-24 10:00:11	N
52450	41	C43.59	8	2	M	1548	Malignant melanoma of other part of trunk	2020-07-24 10:00:11	N
52479	39	C43.59	7	6	N	1548	Malignant melanoma of other part of trunk	2020-02-07 12:17:07	N
52479	39	C43.59	7	8	N	1548	Malignant melanoma of other part of trunk	2020-02-07 12:17:09	N
52480	51	C43.59	7	1	N	1548	Malignant melanoma of other part of trunk	2020-02-07 12:18:57	N
52986	143	C43.59	8	3	N	1548	Malignant melanoma of other part of trunk	2020-06-19 10:23:26	N
52986	143	C43.59	8	26	N	1548	Malignant melanoma of other part of trunk	2020-06-19 10:23:26	N
52450	41	C43.60	8	1	M	1550	Malignant melanoma of unspecified upper limb, including shoulder	2020-07-24 10:00:11	N
52450	41	C43.60	8	2	M	1550	Malignant melanoma of unspecified upper limb, including shoulder	2020-07-24 10:00:11	N
52479	39	C43.60	7	6	N	1550	Malignant melanoma of unspecified upper limb, including shoulder	2020-02-07 12:17:07	N
52479	39	C43.60	7	8	N	1550	Malignant melanoma of unspecified upper limb, including shoulder	2020-02-07 12:17:09	N
52480	51	C43.60	7	1	N	1550	Malignant melanoma of unspecified upper limb, including shoulder	2020-02-07 12:18:57	N
52986	143	C43.60	8	3	N	1550	Malignant melanoma of unspecified upper limb, including shoulder	2020-06-19 10:23:26	N
52450	41	C43.61	8	1	M	1551	Malignant melanoma of right upper limb, including shoulder	2020-07-24 10:00:11	N
52450	41	C43.61	8	2	M	1551	Malignant melanoma of right upper limb, including shoulder	2020-07-24 10:00:11	N
52479	39	C43.61	7	6	N	1551	Malignant melanoma of right upper limb, including shoulder	2020-02-07 12:17:07	N
52479	39	C43.61	7	8	N	1551	Malignant melanoma of right upper limb, including shoulder	2020-02-07 12:17:09	N
52480	51	C43.61	7	1	N	1551	Malignant melanoma of right upper limb, including shoulder	2020-02-07 12:18:57	N
52986	143	C43.61	8	3	N	1551	Malignant melanoma of right upper limb, including shoulder	2020-06-19 10:23:26	N
52450	41	C43.62	8	1	M	1552	Malignant melanoma of left upper limb, including shoulder	2020-07-24 10:00:11	N
52450	41	C43.62	8	2	M	1552	Malignant melanoma of left upper limb, including shoulder	2020-07-24 10:00:11	N
52479	39	C43.62	7	6	N	1552	Malignant melanoma of left upper limb, including shoulder	2020-02-07 12:17:07	N
52479	39	C43.62	7	8	N	1552	Malignant melanoma of left upper limb, including shoulder	2020-02-07 12:17:09	N
52480	51	C43.62	7	1	N	1552	Malignant melanoma of left upper limb, including shoulder	2020-02-07 12:18:57	N
52986	143	C43.62	8	3	N	1552	Malignant melanoma of left upper limb, including shoulder	2020-06-19 10:23:26	N
52450	41	C43.70	8	1	M	1554	Malignant melanoma of unspecified lower limb, including hip	2020-07-24 10:00:11	N
52450	41	C43.70	8	2	M	1554	Malignant melanoma of unspecified lower limb, including hip	2020-07-24 10:00:11	N
52479	39	C43.70	7	6	N	1554	Malignant melanoma of unspecified lower limb, including hip	2020-02-07 12:17:07	N
52479	39	C43.70	7	8	N	1554	Malignant melanoma of unspecified lower limb, including hip	2020-02-07 12:17:09	N
52480	51	C43.70	7	1	N	1554	Malignant melanoma of unspecified lower limb, including hip	2020-02-07 12:18:57	N
52986	143	C43.70	8	3	N	1554	Malignant melanoma of unspecified lower limb, including hip	2020-06-19 10:23:26	N
52450	41	C43.71	8	1	M	1555	Malignant melanoma of right lower limb, including hip	2020-07-24 10:00:11	N
52450	41	C43.71	8	2	M	1555	Malignant melanoma of right lower limb, including hip	2020-07-24 10:00:11	N
52479	39	C43.71	7	6	N	1555	Malignant melanoma of right lower limb, including hip	2020-02-07 12:17:07	N
52479	39	C43.71	7	8	N	1555	Malignant melanoma of right lower limb, including hip	2020-02-07 12:17:09	N
52480	51	C43.71	7	1	N	1555	Malignant melanoma of right lower limb, including hip	2020-02-07 12:18:57	N
52986	143	C43.71	8	3	N	1555	Malignant melanoma of right lower limb, including hip	2020-06-19 10:23:26	N
52450	41	C43.72	8	1	M	1556	Malignant melanoma of left lower limb, including hip	2020-07-24 10:00:11	N
52450	41	C43.72	8	2	M	1556	Malignant melanoma of left lower limb, including hip	2020-07-24 10:00:11	N
52479	39	C43.72	7	6	N	1556	Malignant melanoma of left lower limb, including hip	2020-02-07 12:17:07	N
52479	39	C43.72	7	8	N	1556	Malignant melanoma of left lower limb, including hip	2020-02-07 12:17:09	N
52480	51	C43.72	7	1	N	1556	Malignant melanoma of left lower limb, including hip	2020-02-07 12:18:57	N
52986	143	C43.72	8	3	N	1556	Malignant melanoma of left lower limb, including hip	2020-06-19 10:23:26	N
52450	41	C43.8	8	1	M	1557	Malignant melanoma of overlapping sites of skin	2020-07-24 10:00:11	N
52450	41	C43.8	8	2	M	1557	Malignant melanoma of overlapping sites of skin	2020-07-24 10:00:11	N
52479	39	C43.8	7	6	N	1557	Malignant melanoma of overlapping sites of skin	2020-02-07 12:17:07	N
52479	39	C43.8	7	8	N	1557	Malignant melanoma of overlapping sites of skin	2020-02-07 12:17:09	N
52480	51	C43.8	7	1	N	1557	Malignant melanoma of overlapping sites of skin	2020-02-07 12:18:57	N
52986	143	C43.8	8	3	N	1557	Malignant melanoma of overlapping sites of skin	2020-06-19 10:23:26	N
52450	41	C43.9	8	1	E	1558	Malignant melanoma of skin, unspecified	2020-07-24 10:00:11	N
52450	41	C43.9	8	2	E	1558	Malignant melanoma of skin, unspecified	2020-07-24 10:00:11	N
52479	39	C43.9	7	6	N	1558	Malignant melanoma of skin, unspecified	2020-02-07 12:17:07	N
52479	39	C43.9	7	8	N	1558	Malignant melanoma of skin, unspecified	2020-02-07 12:17:09	N
52480	51	C43.9	7	1	N	1558	Malignant melanoma of skin, unspecified	2020-02-07 12:18:57	N
52986	143	C43.9	8	3	N	1558	Malignant melanoma of skin, unspecified	2020-06-19 10:23:26	N
52450	41	C44.00	8	2	B	1594	Unspecified malignant neoplasm of skin of lip	2020-07-24 10:00:11	N
52479	39	C44.00	7	7	N	1594	Unspecified malignant neoplasm of skin of lip	2020-02-07 12:17:08	N
52480	51	C44.00	7	1	N	1594	Unspecified malignant neoplasm of skin of lip	2020-02-07 12:18:57	N
52450	41	C44.01	8	2	M	1595	Basal cell carcinoma of skin of lip	2020-07-24 10:00:11	N
52479	39	C44.01	7	7	N	1595	Basal cell carcinoma of skin of lip	2020-02-07 12:17:08	N
52480	51	C44.01	7	1	N	1595	Basal cell carcinoma of skin of lip	2020-02-07 12:18:57	N
52450	41	C44.02	8	2	M	1596	Squamous cell carcinoma of skin of lip	2020-07-24 10:00:11	N
52479	39	C44.02	7	7	N	1596	Squamous cell carcinoma of skin of lip	2020-02-07 12:17:08	N
52480	51	C44.02	7	1	N	1596	Squamous cell carcinoma of skin of lip	2020-02-07 12:18:57	N
52450	41	C44.09	8	2	M	1597	Other specified malignant neoplasm of skin of lip	2020-07-24 10:00:11	N
52479	39	C44.09	7	7	N	1597	Other specified malignant neoplasm of skin of lip	2020-02-07 12:17:08	N
52480	51	C44.09	7	1	N	1597	Other specified malignant neoplasm of skin of lip	2020-02-07 12:18:57	N
52450	41	C44.101	8	2	M	1600	Unspecified malignant neoplasm of skin of unspecified eyelid, including canthus	2020-07-24 10:00:11	N
52479	39	C44.101	7	3	N	1600	Unspecified malignant neoplasm of skin of unspecified eyelid, including canthus	2020-02-07 12:17:06	N
52450	41	C44.1021	8	2	M	1602	Unspecified malignant neoplasm of skin of right upper eyelid, including canthus	2020-07-24 10:00:11	N
52479	39	C44.1021	7	3	N	1602	Unspecified malignant neoplasm of skin of right upper eyelid, including canthus	2020-02-07 12:17:06	N
52480	51	C44.1021	7	1	N	1602	Unspecified malignant neoplasm of skin of right upper eyelid, including canthus	2020-02-07 12:18:57	N
52450	41	C44.1022	8	2	M	1603	Unspecified malignant neoplasm of skin of right lower eyelid, including canthus	2020-07-24 10:00:11	N
52479	39	C44.1022	7	3	N	1603	Unspecified malignant neoplasm of skin of right lower eyelid, including canthus	2020-02-07 12:17:06	N
52480	51	C44.1022	7	1	N	1603	Unspecified malignant neoplasm of skin of right lower eyelid, including canthus	2020-02-07 12:18:57	N
52450	41	C44.1091	8	2	M	1605	Unspecified malignant neoplasm of skin of left upper eyelid, including canthus	2020-07-24 10:00:11	N
52479	39	C44.1091	7	3	N	1605	Unspecified malignant neoplasm of skin of left upper eyelid, including canthus	2020-02-07 12:17:06	N
52480	51	C44.1091	7	1	N	1605	Unspecified malignant neoplasm of skin of left upper eyelid, including canthus	2020-02-07 12:18:57	N
52450	41	C44.1092	8	2	M	1606	Unspecified malignant neoplasm of skin of left lower eyelid, including canthus	2020-07-24 10:00:11	N
52479	39	C44.1092	7	3	N	1606	Unspecified malignant neoplasm of skin of left lower eyelid, including canthus	2020-02-07 12:17:06	N
52480	51	C44.1092	7	1	N	1606	Unspecified malignant neoplasm of skin of left lower eyelid, including canthus	2020-02-07 12:18:57	N
52450	41	C44.111	8	2	M	1608	Basal cell carcinoma of skin of unspecified eyelid, including canthus	2020-07-24 10:00:11	N
52479	39	C44.111	7	3	N	1608	Basal cell carcinoma of skin of unspecified eyelid, including canthus	2020-02-07 12:17:06	N
52450	41	C44.1121	8	2	M	1610	Basal cell carcinoma of skin of right upper eyelid, including canthus	2020-07-24 10:00:11	N
52479	39	C44.1121	7	3	N	1610	Basal cell carcinoma of skin of right upper eyelid, including canthus	2020-02-07 12:17:06	N
52480	51	C44.1121	7	1	N	1610	Basal cell carcinoma of skin of right upper eyelid, including canthus	2020-02-07 12:18:57	N
52450	41	C44.1122	8	2	M	1611	Basal cell carcinoma of skin of right lower eyelid, including canthus	2020-07-24 10:00:11	N
52479	39	C44.1122	7	3	N	1611	Basal cell carcinoma of skin of right lower eyelid, including canthus	2020-02-07 12:17:06	N
52480	51	C44.1122	7	1	N	1611	Basal cell carcinoma of skin of right lower eyelid, including canthus	2020-02-07 12:18:57	N
52450	41	C44.1191	8	2	M	1613	Basal cell carcinoma of skin of left upper eyelid, including canthus	2020-07-24 10:00:11	N
52479	39	C44.1191	7	3	N	1613	Basal cell carcinoma of skin of left upper eyelid, including canthus	2020-02-07 12:17:06	N
52480	51	C44.1191	7	1	N	1613	Basal cell carcinoma of skin of left upper eyelid, including canthus	2020-02-07 12:18:57	N
52450	41	C44.1192	8	2	M	1614	Basal cell carcinoma of skin of left lower eyelid, including canthus	2020-07-24 10:00:11	N
52479	39	C44.1192	7	3	N	1614	Basal cell carcinoma of skin of left lower eyelid, including canthus	2020-02-07 12:17:06	N
52480	51	C44.1192	7	1	N	1614	Basal cell carcinoma of skin of left lower eyelid, including canthus	2020-02-07 12:18:57	N
52450	41	C44.121	8	2	M	1616	Squamous cell carcinoma of skin of unspecified eyelid, including canthus	2020-07-24 10:00:11	N
52479	39	C44.121	7	3	N	1616	Squamous cell carcinoma of skin of unspecified eyelid, including canthus	2020-02-07 12:17:06	N
52450	41	C44.1221	8	2	M	1618	Squamous cell carcinoma of skin of right upper eyelid, including canthus	2020-07-24 10:00:11	N
52479	39	C44.1221	7	3	N	1618	Squamous cell carcinoma of skin of right upper eyelid, including canthus	2020-02-07 12:17:06	N
52480	51	C44.1221	7	1	N	1618	Squamous cell carcinoma of skin of right upper eyelid, including canthus	2020-02-07 12:18:57	N
52450	41	C44.1222	8	2	M	1619	Squamous cell carcinoma of skin of right lower eyelid, including canthus	2020-07-24 10:00:11	N
52479	39	C44.1222	7	3	N	1619	Squamous cell carcinoma of skin of right lower eyelid, including canthus	2020-02-07 12:17:06	N
52480	51	C44.1222	7	1	N	1619	Squamous cell carcinoma of skin of right lower eyelid, including canthus	2020-02-07 12:18:57	N
52450	41	C44.1291	8	2	M	1621	Squamous cell carcinoma of skin of left upper eyelid, including canthus	2020-07-24 10:00:11	N
52479	39	C44.1291	7	3	N	1621	Squamous cell carcinoma of skin of left upper eyelid, including canthus	2020-02-07 12:17:06	N
52480	51	C44.1291	7	1	N	1621	Squamous cell carcinoma of skin of left upper eyelid, including canthus	2020-02-07 12:18:57	N
52450	41	C44.1292	8	2	E	1622	Squamous cell carcinoma of skin of left lower eyelid, including canthus	2020-07-24 10:00:11	N
52479	39	C44.1292	7	3	N	1622	Squamous cell carcinoma of skin of left lower eyelid, including canthus	2020-02-07 12:17:06	N
52480	51	C44.1292	7	1	N	1622	Squamous cell carcinoma of skin of left lower eyelid, including canthus	2020-02-07 12:18:57	N
52450	41	C44.1321	8	2	B	1626	Sebaceous cell carcinoma of skin of right upper eyelid, including canthus	2020-07-24 10:00:11	N
52450	41	C44.1322	8	2	M	1627	Sebaceous cell carcinoma of skin of right lower eyelid, including canthus	2020-07-24 10:00:11	N
52450	41	C44.1391	8	2	M	1629	Sebaceous cell carcinoma of skin of left upper eyelid, including canthus	2020-07-24 10:00:11	N
52450	41	C44.1392	8	2	M	1630	Sebaceous cell carcinoma of skin of left lower eyelid, including canthus	2020-07-24 10:00:11	N
52450	41	C44.191	8	2	M	1632	Other specified malignant neoplasm of skin of unspecified eyelid, including canthus	2020-07-24 10:00:11	N
52479	39	C44.191	7	3	N	1632	Other specified malignant neoplasm of skin of unspecified eyelid, including canthus	2020-02-07 12:17:06	N
52450	41	C44.1921	8	2	M	1634	Other specified malignant neoplasm of skin of right upper eyelid, including canthus	2020-07-24 10:00:11	N
52479	39	C44.1921	7	3	N	1634	Other specified malignant neoplasm of skin of right upper eyelid, including canthus	2020-02-07 12:17:06	N
52480	51	C44.1921	7	1	N	1634	Other specified malignant neoplasm of skin of right upper eyelid, including canthus	2020-02-07 12:18:57	N
52450	41	C44.1922	8	2	M	1635	Other specified malignant neoplasm of skin of right lower eyelid, including canthus	2020-07-24 10:00:11	N
52479	39	C44.1922	7	3	N	1635	Other specified malignant neoplasm of skin of right lower eyelid, including canthus	2020-02-07 12:17:06	N
52480	51	C44.1922	7	1	N	1635	Other specified malignant neoplasm of skin of right lower eyelid, including canthus	2020-02-07 12:18:57	N
52450	41	C44.1991	8	2	M	1637	Other specified malignant neoplasm of skin of left upper eyelid, including canthus	2020-07-24 10:00:11	N
52479	39	C44.1991	7	3	N	1637	Other specified malignant neoplasm of skin of left upper eyelid, including canthus	2020-02-07 12:17:06	N
52480	51	C44.1991	7	1	N	1637	Other specified malignant neoplasm of skin of left upper eyelid, including canthus	2020-02-07 12:18:57	N
52450	41	C44.1992	8	2	M	1638	Other specified malignant neoplasm of skin of left lower eyelid, including canthus	2020-07-24 10:00:11	N
52479	39	C44.1992	7	3	N	1638	Other specified malignant neoplasm of skin of left lower eyelid, including canthus	2020-02-07 12:17:06	N
52480	51	C44.1992	7	1	N	1638	Other specified malignant neoplasm of skin of left lower eyelid, including canthus	2020-02-07 12:18:57	N
52450	41	C44.201	8	2	M	1641	Unspecified malignant neoplasm of skin of unspecified ear and external auricular canal	2020-07-24 10:00:11	N
52479	39	C44.201	7	3	N	1641	Unspecified malignant neoplasm of skin of unspecified ear and external auricular canal	2020-02-07 12:17:06	N
52450	41	C44.202	8	2	M	1642	Unspecified malignant neoplasm of skin of right ear and external auricular canal	2020-07-24 10:00:11	N
52479	39	C44.202	7	3	N	1642	Unspecified malignant neoplasm of skin of right ear and external auricular canal	2020-02-07 12:17:06	N
52480	51	C44.202	7	1	N	1642	Unspecified malignant neoplasm of skin of right ear and external auricular canal	2020-02-07 12:18:57	N
52450	41	C44.209	8	2	M	1643	Unspecified malignant neoplasm of skin of left ear and external auricular canal	2020-07-24 10:00:11	N
52479	39	C44.209	7	3	N	1643	Unspecified malignant neoplasm of skin of left ear and external auricular canal	2020-02-07 12:17:06	N
52480	51	C44.209	7	1	N	1643	Unspecified malignant neoplasm of skin of left ear and external auricular canal	2020-02-07 12:18:57	N
52450	41	C44.211	8	2	M	1645	Basal cell carcinoma of skin of unspecified ear and external auricular canal	2020-07-24 10:00:11	N
52479	39	C44.211	7	3	N	1645	Basal cell carcinoma of skin of unspecified ear and external auricular canal	2020-02-07 12:17:06	N
52450	41	C44.212	8	2	M	1646	Basal cell carcinoma of skin of right ear and external auricular canal	2020-07-24 10:00:11	N
52479	39	C44.212	7	3	N	1646	Basal cell carcinoma of skin of right ear and external auricular canal	2020-02-07 12:17:06	N
52480	51	C44.212	7	1	N	1646	Basal cell carcinoma of skin of right ear and external auricular canal	2020-02-07 12:18:57	N
52450	41	C44.219	8	2	M	1647	Basal cell carcinoma of skin of left ear and external auricular canal	2020-07-24 10:00:11	N
52479	39	C44.219	7	3	N	1647	Basal cell carcinoma of skin of left ear and external auricular canal	2020-02-07 12:17:06	N
52480	51	C44.219	7	1	N	1647	Basal cell carcinoma of skin of left ear and external auricular canal	2020-02-07 12:18:57	N
52450	41	C44.221	8	2	M	1649	Squamous cell carcinoma of skin of unspecified ear and external auricular canal	2020-07-24 10:00:11	N
52479	39	C44.221	7	3	N	1649	Squamous cell carcinoma of skin of unspecified ear and external auricular canal	2020-02-07 12:17:06	N
52450	41	C44.222	8	2	M	1650	Squamous cell carcinoma of skin of right ear and external auricular canal	2020-07-24 10:00:11	N
52479	39	C44.222	7	3	N	1650	Squamous cell carcinoma of skin of right ear and external auricular canal	2020-02-07 12:17:06	N
52480	51	C44.222	7	1	N	1650	Squamous cell carcinoma of skin of right ear and external auricular canal	2020-02-07 12:18:57	N
52450	41	C44.229	8	2	M	1651	Squamous cell carcinoma of skin of left ear and external auricular canal	2020-07-24 10:00:11	N
52479	39	C44.229	7	3	N	1651	Squamous cell carcinoma of skin of left ear and external auricular canal	2020-02-07 12:17:06	N
52480	51	C44.229	7	1	N	1651	Squamous cell carcinoma of skin of left ear and external auricular canal	2020-02-07 12:18:57	N
52450	41	C44.291	8	2	M	1653	Other specified malignant neoplasm of skin of unspecified ear and external auricular canal	2020-07-24 10:00:11	N
52479	39	C44.291	7	3	N	1653	Other specified malignant neoplasm of skin of unspecified ear and external auricular canal	2020-02-07 12:17:06	N
52450	41	C44.292	8	2	M	1654	Other specified malignant neoplasm of skin of right ear and external auricular canal	2020-07-24 10:00:11	N
52479	39	C44.292	7	3	N	1654	Other specified malignant neoplasm of skin of right ear and external auricular canal	2020-02-07 12:17:06	N
52480	51	C44.292	7	1	N	1654	Other specified malignant neoplasm of skin of right ear and external auricular canal	2020-02-07 12:18:57	N
52450	41	C44.299	8	2	M	1655	Other specified malignant neoplasm of skin of left ear and external auricular canal	2020-07-24 10:00:11	N
52479	39	C44.299	7	3	N	1655	Other specified malignant neoplasm of skin of left ear and external auricular canal	2020-02-07 12:17:06	N
52480	51	C44.299	7	1	N	1655	Other specified malignant neoplasm of skin of left ear and external auricular canal	2020-02-07 12:18:57	N
52450	41	C44.300	8	2	M	1658	Unspecified malignant neoplasm of skin of unspecified part of face	2020-07-24 10:00:11	N
52479	39	C44.300	7	3	N	1658	Unspecified malignant neoplasm of skin of unspecified part of face	2020-02-07 12:17:06	N
52450	41	C44.301	8	2	M	1659	Unspecified malignant neoplasm of skin of nose	2020-07-24 10:00:11	N
52479	39	C44.301	7	3	N	1659	Unspecified malignant neoplasm of skin of nose	2020-02-07 12:17:06	N
52480	51	C44.301	7	1	N	1659	Unspecified malignant neoplasm of skin of nose	2020-02-07 12:18:57	N
52450	41	C44.309	8	2	M	1660	Unspecified malignant neoplasm of skin of other parts of face	2020-07-24 10:00:11	N
52479	39	C44.309	7	3	N	1660	Unspecified malignant neoplasm of skin of other parts of face	2020-02-07 12:17:06	N
52480	51	C44.309	7	1	N	1660	Unspecified malignant neoplasm of skin of other parts of face	2020-02-07 12:18:57	N
52450	41	C44.310	8	2	M	1662	Basal cell carcinoma of skin of unspecified parts of face	2020-07-24 10:00:11	N
52479	39	C44.310	7	3	N	1662	Basal cell carcinoma of skin of unspecified parts of face	2020-02-07 12:17:06	N
52480	51	C44.310	7	1	N	1662	Basal cell carcinoma of skin of unspecified parts of face	2020-02-07 12:18:57	N
52450	41	C44.311	8	2	M	1663	Basal cell carcinoma of skin of nose	2020-07-24 10:00:11	N
52479	39	C44.311	7	3	N	1663	Basal cell carcinoma of skin of nose	2020-02-07 12:17:06	N
52480	51	C44.311	7	1	N	1663	Basal cell carcinoma of skin of nose	2020-02-07 12:18:57	N
52450	41	C44.319	8	2	M	1664	Basal cell carcinoma of skin of other parts of face	2020-07-24 10:00:11	N
52479	39	C44.319	7	3	N	1664	Basal cell carcinoma of skin of other parts of face	2020-02-07 12:17:06	N
52480	51	C44.319	7	1	N	1664	Basal cell carcinoma of skin of other parts of face	2020-02-07 12:18:57	N
52450	41	C44.320	8	2	M	1666	Squamous cell carcinoma of skin of unspecified parts of face	2020-07-24 10:00:11	N
52479	39	C44.320	7	3	N	1666	Squamous cell carcinoma of skin of unspecified parts of face	2020-02-07 12:17:06	N
52480	51	C44.320	7	1	N	1666	Squamous cell carcinoma of skin of unspecified parts of face	2020-02-07 12:18:57	N
52450	41	C44.321	8	2	M	1667	Squamous cell carcinoma of skin of nose	2020-07-24 10:00:11	N
52479	39	C44.321	7	3	N	1667	Squamous cell carcinoma of skin of nose	2020-02-07 12:17:06	N
52480	51	C44.321	7	1	N	1667	Squamous cell carcinoma of skin of nose	2020-02-07 12:18:57	N
52450	41	C44.329	8	2	M	1668	Squamous cell carcinoma of skin of other parts of face	2020-07-24 10:00:11	N
52479	39	C44.329	7	3	N	1668	Squamous cell carcinoma of skin of other parts of face	2020-02-07 12:17:06	N
52480	51	C44.329	7	1	N	1668	Squamous cell carcinoma of skin of other parts of face	2020-02-07 12:18:57	N
52450	41	C44.390	8	2	M	1670	Other specified malignant neoplasm of skin of unspecified parts of face	2020-07-24 10:00:11	N
52479	39	C44.390	7	3	N	1670	Other specified malignant neoplasm of skin of unspecified parts of face	2020-02-07 12:17:06	N
52480	51	C44.390	7	1	N	1670	Other specified malignant neoplasm of skin of unspecified parts of face	2020-02-07 12:18:57	N
52450	41	C44.391	8	2	M	1671	Other specified malignant neoplasm of skin of nose	2020-07-24 10:00:11	N
52479	39	C44.391	7	3	N	1671	Other specified malignant neoplasm of skin of nose	2020-02-07 12:17:06	N
52480	51	C44.391	7	1	N	1671	Other specified malignant neoplasm of skin of nose	2020-02-07 12:18:57	N
52450	41	C44.399	8	2	M	1672	Other specified malignant neoplasm of skin of other parts of face	2020-07-24 10:00:11	N
52479	39	C44.399	7	3	N	1672	Other specified malignant neoplasm of skin of other parts of face	2020-02-07 12:17:06	N
52480	51	C44.399	7	1	N	1672	Other specified malignant neoplasm of skin of other parts of face	2020-02-07 12:18:57	N
52450	41	C44.40	8	2	M	1674	Unspecified malignant neoplasm of skin of scalp and neck	2020-07-24 10:00:11	N
52479	39	C44.40	7	3	N	1674	Unspecified malignant neoplasm of skin of scalp and neck	2020-02-07 12:17:06	N
52480	51	C44.40	7	1	N	1674	Unspecified malignant neoplasm of skin of scalp and neck	2020-02-07 12:18:57	N
52450	41	C44.41	8	2	M	1675	Basal cell carcinoma of skin of scalp and neck	2020-07-24 10:00:11	N
52479	39	C44.41	7	3	N	1675	Basal cell carcinoma of skin of scalp and neck	2020-02-07 12:17:06	N
52480	51	C44.41	7	1	N	1675	Basal cell carcinoma of skin of scalp and neck	2020-02-07 12:18:57	N
52450	41	C44.42	8	2	M	1676	Squamous cell carcinoma of skin of scalp and neck	2020-07-24 10:00:11	N
52479	39	C44.42	7	3	N	1676	Squamous cell carcinoma of skin of scalp and neck	2020-02-07 12:17:06	N
52480	51	C44.42	7	1	N	1676	Squamous cell carcinoma of skin of scalp and neck	2020-02-07 12:18:57	N
52450	41	C44.49	8	2	M	1677	Other specified malignant neoplasm of skin of scalp and neck	2020-07-24 10:00:11	N
52479	39	C44.49	7	3	N	1677	Other specified malignant neoplasm of skin of scalp and neck	2020-02-07 12:17:06	N
52480	51	C44.49	7	1	N	1677	Other specified malignant neoplasm of skin of scalp and neck	2020-02-07 12:18:57	N
52450	41	C44.500	8	2	M	1680	Unspecified malignant neoplasm of anal skin	2020-07-24 10:00:11	N
52479	39	C44.500	7	3	N	1680	Unspecified malignant neoplasm of anal skin	2020-02-07 12:17:06	N
52480	51	C44.500	7	1	N	1680	Unspecified malignant neoplasm of anal skin	2020-02-07 12:18:57	N
52450	41	C44.501	8	2	M	1681	Unspecified malignant neoplasm of skin of breast	2020-07-24 10:00:11	N
52479	39	C44.501	7	3	N	1681	Unspecified malignant neoplasm of skin of breast	2020-02-07 12:17:06	N
52480	51	C44.501	7	1	N	1681	Unspecified malignant neoplasm of skin of breast	2020-02-07 12:18:57	N
52450	41	C44.509	8	2	M	1682	Unspecified malignant neoplasm of skin of other part of trunk	2020-07-24 10:00:11	N
52479	39	C44.509	7	3	N	1682	Unspecified malignant neoplasm of skin of other part of trunk	2020-02-07 12:17:06	N
52480	51	C44.509	7	1	N	1682	Unspecified malignant neoplasm of skin of other part of trunk	2020-02-07 12:18:57	N
52450	41	C44.510	8	2	M	1684	Basal cell carcinoma of anal skin	2020-07-24 10:00:11	N
52479	39	C44.510	7	3	N	1684	Basal cell carcinoma of anal skin	2020-02-07 12:17:06	N
52480	51	C44.510	7	1	N	1684	Basal cell carcinoma of anal skin	2020-02-07 12:18:57	N
52450	41	C44.511	8	2	M	1685	Basal cell carcinoma of skin of breast	2020-07-24 10:00:11	N
52479	39	C44.511	7	3	N	1685	Basal cell carcinoma of skin of breast	2020-02-07 12:17:06	N
52480	51	C44.511	7	1	N	1685	Basal cell carcinoma of skin of breast	2020-02-07 12:18:57	N
52450	41	C44.519	8	2	M	1686	Basal cell carcinoma of skin of other part of trunk	2020-07-24 10:00:11	N
52479	39	C44.519	7	3	N	1686	Basal cell carcinoma of skin of other part of trunk	2020-02-07 12:17:06	N
52480	51	C44.519	7	1	N	1686	Basal cell carcinoma of skin of other part of trunk	2020-02-07 12:18:57	N
52450	41	C44.520	8	2	M	1688	Squamous cell carcinoma of anal skin	2020-07-24 10:00:11	N
52479	39	C44.520	7	3	N	1688	Squamous cell carcinoma of anal skin	2020-02-07 12:17:06	N
52480	51	C44.520	7	1	N	1688	Squamous cell carcinoma of anal skin	2020-02-07 12:18:57	N
52450	41	C44.521	8	2	M	1689	Squamous cell carcinoma of skin of breast	2020-07-24 10:00:11	N
52479	39	C44.521	7	3	N	1689	Squamous cell carcinoma of skin of breast	2020-02-07 12:17:06	N
52480	51	C44.521	7	1	N	1689	Squamous cell carcinoma of skin of breast	2020-02-07 12:18:57	N
52450	41	C44.529	8	2	M	1690	Squamous cell carcinoma of skin of other part of trunk	2020-07-24 10:00:11	N
52479	39	C44.529	7	3	N	1690	Squamous cell carcinoma of skin of other part of trunk	2020-02-07 12:17:06	N
52480	51	C44.529	7	1	N	1690	Squamous cell carcinoma of skin of other part of trunk	2020-02-07 12:18:57	N
52450	41	C44.590	8	2	M	1692	Other specified malignant neoplasm of anal skin	2020-07-24 10:00:11	N
52479	39	C44.590	7	3	N	1692	Other specified malignant neoplasm of anal skin	2020-02-07 12:17:06	N
52480	51	C44.590	7	1	N	1692	Other specified malignant neoplasm of anal skin	2020-02-07 12:18:57	N
52450	41	C44.591	8	2	M	1693	Other specified malignant neoplasm of skin of breast	2020-07-24 10:00:11	N
52479	39	C44.591	7	3	N	1693	Other specified malignant neoplasm of skin of breast	2020-02-07 12:17:06	N
52480	51	C44.591	7	1	N	1693	Other specified malignant neoplasm of skin of breast	2020-02-07 12:18:57	N
52450	41	C44.599	8	2	M	1694	Other specified malignant neoplasm of skin of other part of trunk	2020-07-24 10:00:11	N
52479	39	C44.599	7	3	N	1694	Other specified malignant neoplasm of skin of other part of trunk	2020-02-07 12:17:06	N
52480	51	C44.599	7	1	N	1694	Other specified malignant neoplasm of skin of other part of trunk	2020-02-07 12:18:57	N
52450	41	C44.601	8	2	M	1697	Unspecified malignant neoplasm of skin of unspecified upper limb, including shoulder	2020-07-24 10:00:11	N
52479	39	C44.601	7	3	N	1697	Unspecified malignant neoplasm of skin of unspecified upper limb, including shoulder	2020-02-07 12:17:06	N
52450	41	C44.602	8	2	M	1698	Unspecified malignant neoplasm of skin of right upper limb, including shoulder	2020-07-24 10:00:11	N
52479	39	C44.602	7	3	N	1698	Unspecified malignant neoplasm of skin of right upper limb, including shoulder	2020-02-07 12:17:06	N
52480	51	C44.602	7	1	N	1698	Unspecified malignant neoplasm of skin of right upper limb, including shoulder	2020-02-07 12:18:57	N
52450	41	C44.609	8	2	M	1699	Unspecified malignant neoplasm of skin of left upper limb, including shoulder	2020-07-24 10:00:11	N
52479	39	C44.609	7	3	N	1699	Unspecified malignant neoplasm of skin of left upper limb, including shoulder	2020-02-07 12:17:06	N
52480	51	C44.609	7	1	N	1699	Unspecified malignant neoplasm of skin of left upper limb, including shoulder	2020-02-07 12:18:57	N
52450	41	C44.611	8	2	M	1701	Basal cell carcinoma of skin of unspecified upper limb, including shoulder	2020-07-24 10:00:11	N
52479	39	C44.611	7	3	N	1701	Basal cell carcinoma of skin of unspecified upper limb, including shoulder	2020-02-07 12:17:06	N
52450	41	C44.612	8	2	M	1702	Basal cell carcinoma of skin of right upper limb, including shoulder	2020-07-24 10:00:11	N
52479	39	C44.612	7	3	N	1702	Basal cell carcinoma of skin of right upper limb, including shoulder	2020-02-07 12:17:06	N
52480	51	C44.612	7	1	N	1702	Basal cell carcinoma of skin of right upper limb, including shoulder	2020-02-07 12:18:57	N
52450	41	C44.619	8	2	M	1703	Basal cell carcinoma of skin of left upper limb, including shoulder	2020-07-24 10:00:11	N
52479	39	C44.619	7	3	N	1703	Basal cell carcinoma of skin of left upper limb, including shoulder	2020-02-07 12:17:06	N
52480	51	C44.619	7	1	N	1703	Basal cell carcinoma of skin of left upper limb, including shoulder	2020-02-07 12:18:57	N
52450	41	C44.621	8	2	M	1705	Squamous cell carcinoma of skin of unspecified upper limb, including shoulder	2020-07-24 10:00:11	N
52479	39	C44.621	7	3	N	1705	Squamous cell carcinoma of skin of unspecified upper limb, including shoulder	2020-02-07 12:17:06	N
52450	41	C44.622	8	2	M	1706	Squamous cell carcinoma of skin of right upper limb, including shoulder	2020-07-24 10:00:11	N
52479	39	C44.622	7	3	N	1706	Squamous cell carcinoma of skin of right upper limb, including shoulder	2020-02-07 12:17:06	N
52480	51	C44.622	7	1	N	1706	Squamous cell carcinoma of skin of right upper limb, including shoulder	2020-02-07 12:18:57	N
52450	41	C44.629	8	2	M	1707	Squamous cell carcinoma of skin of left upper limb, including shoulder	2020-07-24 10:00:11	N
52479	39	C44.629	7	3	N	1707	Squamous cell carcinoma of skin of left upper limb, including shoulder	2020-02-07 12:17:06	N
52480	51	C44.629	7	1	N	1707	Squamous cell carcinoma of skin of left upper limb, including shoulder	2020-02-07 12:18:57	N
52450	41	C44.691	8	2	M	1709	Other specified malignant neoplasm of skin of unspecified upper limb, including shoulder	2020-07-24 10:00:11	N
52479	39	C44.691	7	3	N	1709	Other specified malignant neoplasm of skin of unspecified upper limb, including shoulder	2020-02-07 12:17:06	N
52450	41	C44.692	8	2	M	1710	Other specified malignant neoplasm of skin of right upper limb, including shoulder	2020-07-24 10:00:11	N
52479	39	C44.692	7	3	N	1710	Other specified malignant neoplasm of skin of right upper limb, including shoulder	2020-02-07 12:17:06	N
52480	51	C44.692	7	1	N	1710	Other specified malignant neoplasm of skin of right upper limb, including shoulder	2020-02-07 12:18:57	N
52450	41	C44.699	8	2	M	1711	Other specified malignant neoplasm of skin of left upper limb, including shoulder	2020-07-24 10:00:11	N
52479	39	C44.699	7	3	N	1711	Other specified malignant neoplasm of skin of left upper limb, including shoulder	2020-02-07 12:17:06	N
52480	51	C44.699	7	1	N	1711	Other specified malignant neoplasm of skin of left upper limb, including shoulder	2020-02-07 12:18:57	N
52450	41	C44.701	8	2	M	1714	Unspecified malignant neoplasm of skin of unspecified lower limb, including hip	2020-07-24 10:00:11	N
52479	39	C44.701	7	3	N	1714	Unspecified malignant neoplasm of skin of unspecified lower limb, including hip	2020-02-07 12:17:06	N
52450	41	C44.702	8	2	M	1715	Unspecified malignant neoplasm of skin of right lower limb, including hip	2020-07-24 10:00:11	N
52479	39	C44.702	7	3	N	1715	Unspecified malignant neoplasm of skin of right lower limb, including hip	2020-02-07 12:17:06	N
52480	51	C44.702	7	1	N	1715	Unspecified malignant neoplasm of skin of right lower limb, including hip	2020-02-07 12:18:57	N
52450	41	C44.709	8	2	M	1716	Unspecified malignant neoplasm of skin of left lower limb, including hip	2020-07-24 10:00:11	N
52479	39	C44.709	7	3	N	1716	Unspecified malignant neoplasm of skin of left lower limb, including hip	2020-02-07 12:17:06	N
52480	51	C44.709	7	1	N	1716	Unspecified malignant neoplasm of skin of left lower limb, including hip	2020-02-07 12:18:57	N
52450	41	C44.711	8	2	M	1718	Basal cell carcinoma of skin of unspecified lower limb, including hip	2020-07-24 10:00:11	N
52479	39	C44.711	7	3	N	1718	Basal cell carcinoma of skin of unspecified lower limb, including hip	2020-02-07 12:17:06	N
52450	41	C44.712	8	2	M	1719	Basal cell carcinoma of skin of right lower limb, including hip	2020-07-24 10:00:11	N
52479	39	C44.712	7	3	N	1719	Basal cell carcinoma of skin of right lower limb, including hip	2020-02-07 12:17:06	N
52480	51	C44.712	7	1	N	1719	Basal cell carcinoma of skin of right lower limb, including hip	2020-02-07 12:18:57	N
52450	41	C44.719	8	2	M	1720	Basal cell carcinoma of skin of left lower limb, including hip	2020-07-24 10:00:11	N
52479	39	C44.719	7	3	N	1720	Basal cell carcinoma of skin of left lower limb, including hip	2020-02-07 12:17:06	N
52480	51	C44.719	7	1	N	1720	Basal cell carcinoma of skin of left lower limb, including hip	2020-02-07 12:18:57	N
52450	41	C44.721	8	2	M	1722	Squamous cell carcinoma of skin of unspecified lower limb, including hip	2020-07-24 10:00:11	N
52479	39	C44.721	7	3	N	1722	Squamous cell carcinoma of skin of unspecified lower limb, including hip	2020-02-07 12:17:06	N
52450	41	C44.722	8	2	M	1723	Squamous cell carcinoma of skin of right lower limb, including hip	2020-07-24 10:00:11	N
52479	39	C44.722	7	3	N	1723	Squamous cell carcinoma of skin of right lower limb, including hip	2020-02-07 12:17:06	N
52480	51	C44.722	7	1	N	1723	Squamous cell carcinoma of skin of right lower limb, including hip	2020-02-07 12:18:57	N
52450	41	C44.729	8	2	M	1724	Squamous cell carcinoma of skin of left lower limb, including hip	2020-07-24 10:00:11	N
52479	39	C44.729	7	3	N	1724	Squamous cell carcinoma of skin of left lower limb, including hip	2020-02-07 12:17:06	N
52480	51	C44.729	7	1	N	1724	Squamous cell carcinoma of skin of left lower limb, including hip	2020-02-07 12:18:57	N
52450	41	C44.791	8	2	M	1726	Other specified malignant neoplasm of skin of unspecified lower limb, including hip	2020-07-24 10:00:11	N
52479	39	C44.791	7	3	N	1726	Other specified malignant neoplasm of skin of unspecified lower limb, including hip	2020-02-07 12:17:06	N
52450	41	C44.792	8	2	M	1727	Other specified malignant neoplasm of skin of right lower limb, including hip	2020-07-24 10:00:11	N
52479	39	C44.792	7	3	N	1727	Other specified malignant neoplasm of skin of right lower limb, including hip	2020-02-07 12:17:06	N
52480	51	C44.792	7	1	N	1727	Other specified malignant neoplasm of skin of right lower limb, including hip	2020-02-07 12:18:57	N
52450	41	C44.799	8	2	M	1728	Other specified malignant neoplasm of skin of left lower limb, including hip	2020-07-24 10:00:11	N
52479	39	C44.799	7	3	N	1728	Other specified malignant neoplasm of skin of left lower limb, including hip	2020-02-07 12:17:06	N
52480	51	C44.799	7	1	N	1728	Other specified malignant neoplasm of skin of left lower limb, including hip	2020-02-07 12:18:57	N
52450	41	C44.80	8	2	M	1730	Unspecified malignant neoplasm of overlapping sites of skin	2020-07-24 10:00:11	N
52479	39	C44.80	7	3	N	1730	Unspecified malignant neoplasm of overlapping sites of skin	2020-02-07 12:17:06	N
52480	51	C44.80	7	1	N	1730	Unspecified malignant neoplasm of overlapping sites of skin	2020-02-07 12:18:57	N
52450	41	C44.81	8	2	M	1731	Basal cell carcinoma of overlapping sites of skin	2020-07-24 10:00:11	N
52479	39	C44.81	7	3	N	1731	Basal cell carcinoma of overlapping sites of skin	2020-02-07 12:17:06	N
52480	51	C44.81	7	1	N	1731	Basal cell carcinoma of overlapping sites of skin	2020-02-07 12:18:57	N
52450	41	C44.82	8	2	M	1732	Squamous cell carcinoma of overlapping sites of skin	2020-07-24 10:00:11	N
52479	39	C44.82	7	3	N	1732	Squamous cell carcinoma of overlapping sites of skin	2020-02-07 12:17:06	N
52480	51	C44.82	7	1	N	1732	Squamous cell carcinoma of overlapping sites of skin	2020-02-07 12:18:57	N
52450	41	C44.89	8	2	M	1733	Other specified malignant neoplasm of overlapping sites of skin	2020-07-24 10:00:11	N
52479	39	C44.89	7	3	N	1733	Other specified malignant neoplasm of overlapping sites of skin	2020-02-07 12:17:06	N
52480	51	C44.89	7	1	N	1733	Other specified malignant neoplasm of overlapping sites of skin	2020-02-07 12:18:57	N
52450	41	C44.90	8	2	M	1735	Unspecified malignant neoplasm of skin, unspecified	2020-07-24 10:00:11	N
52479	39	C44.90	7	3	N	1735	Unspecified malignant neoplasm of skin, unspecified	2020-02-07 12:17:06	N
52450	41	C44.91	8	2	M	1736	Basal cell carcinoma of skin, unspecified	2020-07-24 10:00:11	N
52479	39	C44.91	7	3	N	1736	Basal cell carcinoma of skin, unspecified	2020-02-07 12:17:06	N
52480	51	C44.91	7	1	N	1736	Basal cell carcinoma of skin, unspecified	2020-02-07 12:18:57	N
52450	41	C44.92	8	2	M	1737	Squamous cell carcinoma of skin, unspecified	2020-07-24 10:00:11	N
52479	39	C44.92	7	3	N	1737	Squamous cell carcinoma of skin, unspecified	2020-02-07 12:17:06	N
52480	51	C44.92	7	1	N	1737	Squamous cell carcinoma of skin, unspecified	2020-02-07 12:18:57	N
52450	41	C44.99	8	2	E	1738	Other specified malignant neoplasm of skin, unspecified	2020-07-24 10:00:11	N
52479	39	C44.99	7	3	N	1738	Other specified malignant neoplasm of skin, unspecified	2020-02-07 12:17:06	N
52480	51	C44.99	7	1	N	1738	Other specified malignant neoplasm of skin, unspecified	2020-02-07 12:18:57	N
52370	76	C45.0	9	1	N	1747	Mesothelioma of pleura	2020-08-21 11:31:15	N
52479	39	C45.0	7	4	N	1740	Mesothelioma of pleura	2020-02-07 12:17:06	N
52479	39	C45.0	7	7	N	1740	Mesothelioma of pleura	2020-02-07 12:17:08	N
52480	51	C45.0	7	1	N	1740	Mesothelioma of pleura	2020-02-07 12:18:57	N
52986	143	C45.0	8	2	N	1740	Mesothelioma of pleura	2020-06-19 10:23:26	N
52370	76	C45.1	9	1	N	1748	Mesothelioma of peritoneum	2020-08-21 11:31:15	N
52450	41	C45.1	8	1	N	1741	Mesothelioma of peritoneum	2020-07-24 10:00:11	N
52450	41	C45.1	8	2	N	1741	Mesothelioma of peritoneum	2020-07-24 10:00:11	N
52479	39	C45.1	7	2	N	1741	Mesothelioma of peritoneum	2020-02-07 12:17:05	N
52479	39	C45.1	7	3	N	1741	Mesothelioma of peritoneum	2020-02-07 12:17:06	N
52479	39	C45.1	7	4	N	1741	Mesothelioma of peritoneum	2020-02-07 12:17:06	N
52479	39	C45.1	7	6	N	1741	Mesothelioma of peritoneum	2020-02-07 12:17:07	N
52479	39	C45.1	7	7	N	1741	Mesothelioma of peritoneum	2020-02-07 12:17:08	N
52479	39	C45.1	7	8	N	1741	Mesothelioma of peritoneum	2020-02-07 12:17:09	N
52479	39	C45.1	7	9	N	1741	Mesothelioma of peritoneum	2020-02-07 12:17:09	N
52480	51	C45.1	7	1	N	1741	Mesothelioma of peritoneum	2020-02-07 12:18:57	N
52986	143	C45.1	8	7	N	1741	Mesothelioma of peritoneum	2020-06-19 10:23:26	N
52479	39	C45.2	7	4	N	1742	Mesothelioma of pericardium	2020-02-07 12:17:06	N
52479	39	C45.2	7	7	N	1742	Mesothelioma of pericardium	2020-02-07 12:17:08	N
52480	51	C45.2	7	1	N	1742	Mesothelioma of pericardium	2020-02-07 12:18:57	N
52850	22	C45.2	7	1	N	1742	Mesothelioma of pericardium	2020-01-09 14:28:39	N
52850	22	C45.2	7	2	N	1742	Mesothelioma of pericardium	2020-01-09 14:28:40	N
52868	20	C45.2	7	1	N	1742	Mesothelioma of pericardium	2019-09-17 10:33:44	N
52480	51	C45.7	7	1	N	1743	Mesothelioma of other sites	2020-02-07 12:18:57	N
52450	41	C45.9	8	2	N	1744	Mesothelioma, unspecified	2020-07-24 10:00:11	N
52479	39	C45.9	7	2	N	1744	Mesothelioma, unspecified	2020-02-07 12:17:05	N
52479	39	C45.9	7	4	N	1744	Mesothelioma, unspecified	2020-02-07 12:17:06	N
52479	39	C45.9	7	6	N	1744	Mesothelioma, unspecified	2020-02-07 12:17:07	N
52479	39	C45.9	7	8	N	1744	Mesothelioma, unspecified	2020-02-07 12:17:09	N
52480	51	C45.9	7	1	N	1744	Mesothelioma, unspecified	2020-02-07 12:18:57	N
52986	143	C45.9	8	26	N	1744	Mesothelioma, unspecified	2020-06-19 10:23:26	N
52370	76	C46.0	9	1	B	1753	Kaposi's sarcoma of skin	2020-08-21 11:31:15	N
52371	39	C46.0	8	1	N	1746	Kaposi's sarcoma of skin	2020-04-24 14:16:48	N
52450	41	C46.0	8	1	B	1746	Kaposi's sarcoma of skin	2020-07-24 10:00:11	N
52450	41	C46.0	8	2	N	1746	Kaposi's sarcoma of skin	2020-07-24 10:00:11	N
52479	39	C46.0	7	4	N	1746	Kaposi's sarcoma of skin	2020-02-07 12:17:06	N
52480	51	C46.0	7	1	N	1746	Kaposi's sarcoma of skin	2020-02-07 12:18:57	N
52370	76	C46.1	9	1	M	1754	Kaposi's sarcoma of soft tissue	2020-08-21 11:31:15	N
52371	39	C46.1	8	1	N	1747	Kaposi's sarcoma of soft tissue	2020-04-24 14:16:48	N
52450	41	C46.1	8	1	M	1747	Kaposi's sarcoma of soft tissue	2020-07-24 10:00:11	N
52450	41	C46.1	8	2	N	1747	Kaposi's sarcoma of soft tissue	2020-07-24 10:00:11	N
52479	39	C46.1	7	4	N	1747	Kaposi's sarcoma of soft tissue	2020-02-07 12:17:06	N
52480	51	C46.1	7	1	N	1747	Kaposi's sarcoma of soft tissue	2020-02-07 12:18:57	N
52370	76	C46.2	9	1	M	1755	Kaposi's sarcoma of palate	2020-08-21 11:31:15	N
52371	39	C46.2	8	1	N	1748	Kaposi's sarcoma of palate	2020-04-24 14:16:48	N
52450	41	C46.2	8	1	M	1748	Kaposi's sarcoma of palate	2020-07-24 10:00:11	N
52450	41	C46.2	8	2	N	1748	Kaposi's sarcoma of palate	2020-07-24 10:00:11	N
52479	39	C46.2	7	4	N	1748	Kaposi's sarcoma of palate	2020-02-07 12:17:06	N
52480	51	C46.2	7	1	N	1748	Kaposi's sarcoma of palate	2020-02-07 12:18:57	N
52370	76	C46.3	9	1	M	1756	Kaposi's sarcoma of lymph nodes	2020-08-21 11:31:15	N
52371	39	C46.3	8	1	N	1749	Kaposi's sarcoma of lymph nodes	2020-04-24 14:16:48	N
52450	41	C46.3	8	1	M	1749	Kaposi's sarcoma of lymph nodes	2020-07-24 10:00:11	N
52450	41	C46.3	8	2	N	1749	Kaposi's sarcoma of lymph nodes	2020-07-24 10:00:11	N
52479	39	C46.3	7	4	N	1749	Kaposi's sarcoma of lymph nodes	2020-02-07 12:17:06	N
52480	51	C46.3	7	1	N	1749	Kaposi's sarcoma of lymph nodes	2020-02-07 12:18:57	N
52370	76	C46.4	9	1	E	1757	Kaposi's sarcoma of gastrointestinal sites	2020-08-21 11:31:15	N
52371	39	C46.4	8	1	N	1750	Kaposi's sarcoma of gastrointestinal sites	2020-04-24 14:16:48	N
52450	41	C46.4	8	1	E	1750	Kaposi's sarcoma of gastrointestinal sites	2020-07-24 10:00:11	N
52450	41	C46.4	8	2	N	1750	Kaposi's sarcoma of gastrointestinal sites	2020-07-24 10:00:11	N
52479	39	C46.4	7	4	N	1750	Kaposi's sarcoma of gastrointestinal sites	2020-02-07 12:17:06	N
52480	51	C46.4	7	1	N	1750	Kaposi's sarcoma of gastrointestinal sites	2020-02-07 12:18:57	N
52450	41	C46.50	8	2	N	1752	Kaposi's sarcoma of unspecified lung	2020-07-24 10:00:11	N
52479	39	C46.50	7	4	N	1752	Kaposi's sarcoma of unspecified lung	2020-02-07 12:17:06	N
52370	76	C46.51	9	1	N	1760	Kaposi's sarcoma of right lung	2020-08-21 11:31:15	N
52371	39	C46.51	8	1	N	1753	Kaposi's sarcoma of right lung	2020-04-24 14:16:48	N
52450	41	C46.51	8	1	N	1753	Kaposi's sarcoma of right lung	2020-07-24 10:00:11	N
52450	41	C46.51	8	2	N	1753	Kaposi's sarcoma of right lung	2020-07-24 10:00:11	N
52479	39	C46.51	7	4	N	1753	Kaposi's sarcoma of right lung	2020-02-07 12:17:06	N
52480	51	C46.51	7	1	N	1753	Kaposi's sarcoma of right lung	2020-02-07 12:18:57	N
52370	76	C46.52	9	1	N	1761	Kaposi's sarcoma of left lung	2020-08-21 11:31:15	N
52371	39	C46.52	8	1	N	1754	Kaposi's sarcoma of left lung	2020-04-24 14:16:48	N
52450	41	C46.52	8	1	N	1754	Kaposi's sarcoma of left lung	2020-07-24 10:00:11	N
52450	41	C46.52	8	2	N	1754	Kaposi's sarcoma of left lung	2020-07-24 10:00:11	N
52479	39	C46.52	7	4	N	1754	Kaposi's sarcoma of left lung	2020-02-07 12:17:06	N
52480	51	C46.52	7	1	N	1754	Kaposi's sarcoma of left lung	2020-02-07 12:18:57	N
52370	76	C46.7	9	1	N	1762	Kaposi's sarcoma of other sites	2020-08-21 11:31:15	N
52371	39	C46.7	8	1	N	1755	Kaposi's sarcoma of other sites	2020-04-24 14:16:48	N
52450	41	C46.7	8	1	N	1755	Kaposi's sarcoma of other sites	2020-07-24 10:00:11	N
52450	41	C46.7	8	2	N	1755	Kaposi's sarcoma of other sites	2020-07-24 10:00:11	N
52479	39	C46.7	7	4	N	1755	Kaposi's sarcoma of other sites	2020-02-07 12:17:06	N
52480	51	C46.7	7	1	N	1755	Kaposi's sarcoma of other sites	2020-02-07 12:18:57	N
52450	41	C46.9	8	2	N	1756	Kaposi's sarcoma, unspecified	2020-07-24 10:00:11	N
52479	39	C46.9	7	4	N	1756	Kaposi's sarcoma, unspecified	2020-02-07 12:17:06	N
52450	41	C47.0	8	2	B	1758	Malignant neoplasm of peripheral nerves of head, face and neck	2020-07-24 10:00:11	N
52479	39	C47.0	7	3	N	1758	Malignant neoplasm of peripheral nerves of head, face and neck	2020-02-07 12:17:06	N
52479	39	C47.0	7	4	N	1758	Malignant neoplasm of peripheral nerves of head, face and neck	2020-02-07 12:17:06	N
52479	39	C47.0	7	6	N	1758	Malignant neoplasm of peripheral nerves of head, face and neck	2020-02-07 12:17:07	N
52479	39	C47.0	7	7	N	1758	Malignant neoplasm of peripheral nerves of head, face and neck	2020-02-07 12:17:08	N
52479	39	C47.0	7	8	N	1758	Malignant neoplasm of peripheral nerves of head, face and neck	2020-02-07 12:17:09	N
52479	39	C47.0	7	9	N	1758	Malignant neoplasm of peripheral nerves of head, face and neck	2020-02-07 12:17:09	N
52480	51	C47.0	7	1	N	1758	Malignant neoplasm of peripheral nerves of head, face and neck	2020-02-07 12:18:57	N
52986	143	C47.0	8	26	N	1758	Malignant neoplasm of peripheral nerves of head, face and neck	2020-06-19 10:23:26	N
52450	41	C47.10	8	2	M	1760	Malignant neoplasm of peripheral nerves of unspecified upper limb, including shoulder	2020-07-24 10:00:11	N
52479	39	C47.10	7	3	N	1760	Malignant neoplasm of peripheral nerves of unspecified upper limb, including shoulder	2020-02-07 12:17:06	N
52479	39	C47.10	7	4	N	1760	Malignant neoplasm of peripheral nerves of unspecified upper limb, including shoulder	2020-02-07 12:17:06	N
52479	39	C47.10	7	6	N	1760	Malignant neoplasm of peripheral nerves of unspecified upper limb, including shoulder	2020-02-07 12:17:07	N
52479	39	C47.10	7	7	N	1760	Malignant neoplasm of peripheral nerves of unspecified upper limb, including shoulder	2020-02-07 12:17:08	N
52479	39	C47.10	7	8	N	1760	Malignant neoplasm of peripheral nerves of unspecified upper limb, including shoulder	2020-02-07 12:17:09	N
52479	39	C47.10	7	9	N	1760	Malignant neoplasm of peripheral nerves of unspecified upper limb, including shoulder	2020-02-07 12:17:09	N
52450	41	C47.11	8	2	M	1761	Malignant neoplasm of peripheral nerves of right upper limb, including shoulder	2020-07-24 10:00:11	N
52479	39	C47.11	7	3	N	1761	Malignant neoplasm of peripheral nerves of right upper limb, including shoulder	2020-02-07 12:17:06	N
52479	39	C47.11	7	4	N	1761	Malignant neoplasm of peripheral nerves of right upper limb, including shoulder	2020-02-07 12:17:06	N
52479	39	C47.11	7	6	N	1761	Malignant neoplasm of peripheral nerves of right upper limb, including shoulder	2020-02-07 12:17:07	N
52479	39	C47.11	7	7	N	1761	Malignant neoplasm of peripheral nerves of right upper limb, including shoulder	2020-02-07 12:17:08	N
52479	39	C47.11	7	8	N	1761	Malignant neoplasm of peripheral nerves of right upper limb, including shoulder	2020-02-07 12:17:09	N
52479	39	C47.11	7	9	N	1761	Malignant neoplasm of peripheral nerves of right upper limb, including shoulder	2020-02-07 12:17:09	N
52480	51	C47.11	7	1	N	1761	Malignant neoplasm of peripheral nerves of right upper limb, including shoulder	2020-02-07 12:18:57	N
52450	41	C47.12	8	2	M	1762	Malignant neoplasm of peripheral nerves of left upper limb, including shoulder	2020-07-24 10:00:11	N
52479	39	C47.12	7	3	N	1762	Malignant neoplasm of peripheral nerves of left upper limb, including shoulder	2020-02-07 12:17:06	N
52479	39	C47.12	7	4	N	1762	Malignant neoplasm of peripheral nerves of left upper limb, including shoulder	2020-02-07 12:17:06	N
52479	39	C47.12	7	6	N	1762	Malignant neoplasm of peripheral nerves of left upper limb, including shoulder	2020-02-07 12:17:07	N
52479	39	C47.12	7	7	N	1762	Malignant neoplasm of peripheral nerves of left upper limb, including shoulder	2020-02-07 12:17:08	N
52479	39	C47.12	7	8	N	1762	Malignant neoplasm of peripheral nerves of left upper limb, including shoulder	2020-02-07 12:17:09	N
52479	39	C47.12	7	9	N	1762	Malignant neoplasm of peripheral nerves of left upper limb, including shoulder	2020-02-07 12:17:09	N
52480	51	C47.12	7	1	N	1762	Malignant neoplasm of peripheral nerves of left upper limb, including shoulder	2020-02-07 12:18:57	N
52450	41	C47.20	8	2	M	1764	Malignant neoplasm of peripheral nerves of unspecified lower limb, including hip	2020-07-24 10:00:11	N
52479	39	C47.20	7	3	N	1764	Malignant neoplasm of peripheral nerves of unspecified lower limb, including hip	2020-02-07 12:17:06	N
52479	39	C47.20	7	4	N	1764	Malignant neoplasm of peripheral nerves of unspecified lower limb, including hip	2020-02-07 12:17:06	N
52479	39	C47.20	7	6	N	1764	Malignant neoplasm of peripheral nerves of unspecified lower limb, including hip	2020-02-07 12:17:07	N
52479	39	C47.20	7	7	N	1764	Malignant neoplasm of peripheral nerves of unspecified lower limb, including hip	2020-02-07 12:17:08	N
52479	39	C47.20	7	8	N	1764	Malignant neoplasm of peripheral nerves of unspecified lower limb, including hip	2020-02-07 12:17:09	N
52479	39	C47.20	7	9	N	1764	Malignant neoplasm of peripheral nerves of unspecified lower limb, including hip	2020-02-07 12:17:09	N
52450	41	C47.21	8	2	M	1765	Malignant neoplasm of peripheral nerves of right lower limb, including hip	2020-07-24 10:00:11	N
52479	39	C47.21	7	3	N	1765	Malignant neoplasm of peripheral nerves of right lower limb, including hip	2020-02-07 12:17:06	N
52479	39	C47.21	7	4	N	1765	Malignant neoplasm of peripheral nerves of right lower limb, including hip	2020-02-07 12:17:06	N
52479	39	C47.21	7	6	N	1765	Malignant neoplasm of peripheral nerves of right lower limb, including hip	2020-02-07 12:17:07	N
52479	39	C47.21	7	7	N	1765	Malignant neoplasm of peripheral nerves of right lower limb, including hip	2020-02-07 12:17:08	N
52479	39	C47.21	7	8	N	1765	Malignant neoplasm of peripheral nerves of right lower limb, including hip	2020-02-07 12:17:09	N
52479	39	C47.21	7	9	N	1765	Malignant neoplasm of peripheral nerves of right lower limb, including hip	2020-02-07 12:17:09	N
52480	51	C47.21	7	1	N	1765	Malignant neoplasm of peripheral nerves of right lower limb, including hip	2020-02-07 12:18:57	N
52450	41	C47.22	8	2	M	1766	Malignant neoplasm of peripheral nerves of left lower limb, including hip	2020-07-24 10:00:11	N
52479	39	C47.22	7	3	N	1766	Malignant neoplasm of peripheral nerves of left lower limb, including hip	2020-02-07 12:17:06	N
52479	39	C47.22	7	4	N	1766	Malignant neoplasm of peripheral nerves of left lower limb, including hip	2020-02-07 12:17:06	N
52479	39	C47.22	7	6	N	1766	Malignant neoplasm of peripheral nerves of left lower limb, including hip	2020-02-07 12:17:07	N
52479	39	C47.22	7	7	N	1766	Malignant neoplasm of peripheral nerves of left lower limb, including hip	2020-02-07 12:17:08	N
52479	39	C47.22	7	8	N	1766	Malignant neoplasm of peripheral nerves of left lower limb, including hip	2020-02-07 12:17:09	N
52479	39	C47.22	7	9	N	1766	Malignant neoplasm of peripheral nerves of left lower limb, including hip	2020-02-07 12:17:09	N
52480	51	C47.22	7	1	N	1766	Malignant neoplasm of peripheral nerves of left lower limb, including hip	2020-02-07 12:18:57	N
52450	41	C47.3	8	2	M	1767	Malignant neoplasm of peripheral nerves of thorax	2020-07-24 10:00:11	N
52479	39	C47.3	7	3	N	1767	Malignant neoplasm of peripheral nerves of thorax	2020-02-07 12:17:06	N
52479	39	C47.3	7	4	N	1767	Malignant neoplasm of peripheral nerves of thorax	2020-02-07 12:17:06	N
52479	39	C47.3	7	6	N	1767	Malignant neoplasm of peripheral nerves of thorax	2020-02-07 12:17:07	N
52479	39	C47.3	7	7	N	1767	Malignant neoplasm of peripheral nerves of thorax	2020-02-07 12:17:08	N
52479	39	C47.3	7	8	N	1767	Malignant neoplasm of peripheral nerves of thorax	2020-02-07 12:17:09	N
52479	39	C47.3	7	9	N	1767	Malignant neoplasm of peripheral nerves of thorax	2020-02-07 12:17:09	N
52480	51	C47.3	7	1	N	1767	Malignant neoplasm of peripheral nerves of thorax	2020-02-07 12:18:57	N
52450	41	C47.4	8	2	M	1768	Malignant neoplasm of peripheral nerves of abdomen	2020-07-24 10:00:11	N
52479	39	C47.4	7	3	N	1768	Malignant neoplasm of peripheral nerves of abdomen	2020-02-07 12:17:06	N
52479	39	C47.4	7	4	N	1768	Malignant neoplasm of peripheral nerves of abdomen	2020-02-07 12:17:06	N
52479	39	C47.4	7	6	N	1768	Malignant neoplasm of peripheral nerves of abdomen	2020-02-07 12:17:07	N
52479	39	C47.4	7	7	N	1768	Malignant neoplasm of peripheral nerves of abdomen	2020-02-07 12:17:08	N
52479	39	C47.4	7	8	N	1768	Malignant neoplasm of peripheral nerves of abdomen	2020-02-07 12:17:09	N
52479	39	C47.4	7	9	N	1768	Malignant neoplasm of peripheral nerves of abdomen	2020-02-07 12:17:09	N
52480	51	C47.4	7	1	N	1768	Malignant neoplasm of peripheral nerves of abdomen	2020-02-07 12:18:57	N
52450	41	C47.5	8	2	M	1769	Malignant neoplasm of peripheral nerves of pelvis	2020-07-24 10:00:11	N
52479	39	C47.5	7	3	N	1769	Malignant neoplasm of peripheral nerves of pelvis	2020-02-07 12:17:06	N
52479	39	C47.5	7	4	N	1769	Malignant neoplasm of peripheral nerves of pelvis	2020-02-07 12:17:06	N
52479	39	C47.5	7	6	N	1769	Malignant neoplasm of peripheral nerves of pelvis	2020-02-07 12:17:07	N
52479	39	C47.5	7	7	N	1769	Malignant neoplasm of peripheral nerves of pelvis	2020-02-07 12:17:08	N
52479	39	C47.5	7	8	N	1769	Malignant neoplasm of peripheral nerves of pelvis	2020-02-07 12:17:09	N
52479	39	C47.5	7	9	N	1769	Malignant neoplasm of peripheral nerves of pelvis	2020-02-07 12:17:09	N
52480	51	C47.5	7	1	N	1769	Malignant neoplasm of peripheral nerves of pelvis	2020-02-07 12:18:57	N
52450	41	C47.6	8	2	M	1770	Malignant neoplasm of peripheral nerves of trunk, unspecified	2020-07-24 10:00:11	N
52479	39	C47.6	7	3	N	1770	Malignant neoplasm of peripheral nerves of trunk, unspecified	2020-02-07 12:17:06	N
52479	39	C47.6	7	4	N	1770	Malignant neoplasm of peripheral nerves of trunk, unspecified	2020-02-07 12:17:06	N
52479	39	C47.6	7	6	N	1770	Malignant neoplasm of peripheral nerves of trunk, unspecified	2020-02-07 12:17:07	N
52479	39	C47.6	7	7	N	1770	Malignant neoplasm of peripheral nerves of trunk, unspecified	2020-02-07 12:17:08	N
52479	39	C47.6	7	8	N	1770	Malignant neoplasm of peripheral nerves of trunk, unspecified	2020-02-07 12:17:09	N
52479	39	C47.6	7	9	N	1770	Malignant neoplasm of peripheral nerves of trunk, unspecified	2020-02-07 12:17:09	N
52480	51	C47.6	7	1	N	1770	Malignant neoplasm of peripheral nerves of trunk, unspecified	2020-02-07 12:18:57	N
52450	41	C47.8	8	2	M	1771	Malignant neoplasm of overlapping sites of peripheral nerves and autonomic nervous system	2020-07-24 10:00:11	N
52479	39	C47.8	7	3	N	1771	Malignant neoplasm of overlapping sites of peripheral nerves and autonomic nervous system	2020-02-07 12:17:06	N
52479	39	C47.8	7	4	N	1771	Malignant neoplasm of overlapping sites of peripheral nerves and autonomic nervous system	2020-02-07 12:17:06	N
52479	39	C47.8	7	6	N	1771	Malignant neoplasm of overlapping sites of peripheral nerves and autonomic nervous system	2020-02-07 12:17:07	N
52479	39	C47.8	7	7	N	1771	Malignant neoplasm of overlapping sites of peripheral nerves and autonomic nervous system	2020-02-07 12:17:08	N
52479	39	C47.8	7	8	N	1771	Malignant neoplasm of overlapping sites of peripheral nerves and autonomic nervous system	2020-02-07 12:17:09	N
52479	39	C47.8	7	9	N	1771	Malignant neoplasm of overlapping sites of peripheral nerves and autonomic nervous system	2020-02-07 12:17:09	N
52480	51	C47.8	7	1	N	1771	Malignant neoplasm of overlapping sites of peripheral nerves and autonomic nervous system	2020-02-07 12:18:57	N
52450	41	C47.9	8	2	E	1772	Malignant neoplasm of peripheral nerves and autonomic nervous system, unspecified	2020-07-24 10:00:11	N
52479	39	C47.9	7	3	N	1772	Malignant neoplasm of peripheral nerves and autonomic nervous system, unspecified	2020-02-07 12:17:06	N
52479	39	C47.9	7	4	N	1772	Malignant neoplasm of peripheral nerves and autonomic nervous system, unspecified	2020-02-07 12:17:06	N
52479	39	C47.9	7	6	N	1772	Malignant neoplasm of peripheral nerves and autonomic nervous system, unspecified	2020-02-07 12:17:07	N
52479	39	C47.9	7	7	N	1772	Malignant neoplasm of peripheral nerves and autonomic nervous system, unspecified	2020-02-07 12:17:08	N
52479	39	C47.9	7	8	N	1772	Malignant neoplasm of peripheral nerves and autonomic nervous system, unspecified	2020-02-07 12:17:09	N
52479	39	C47.9	7	9	N	1772	Malignant neoplasm of peripheral nerves and autonomic nervous system, unspecified	2020-02-07 12:17:09	N
52480	51	C47.9	7	1	N	1772	Malignant neoplasm of peripheral nerves and autonomic nervous system, unspecified	2020-02-07 12:18:57	N
52986	143	C47.9	8	26	N	1772	Malignant neoplasm of peripheral nerves and autonomic nervous system, unspecified	2020-06-19 10:23:26	N
52370	76	C48.0	9	1	N	1781	Malignant neoplasm of retroperitoneum	2020-08-21 11:31:15	N
52450	41	C48.0	8	2	N	1774	Malignant neoplasm of retroperitoneum	2020-07-24 10:00:11	N
52479	39	C48.0	7	6	N	1774	Malignant neoplasm of retroperitoneum	2020-02-07 12:17:07	N
52479	39	C48.0	7	8	N	1774	Malignant neoplasm of retroperitoneum	2020-02-07 12:17:09	N
52480	51	C48.0	7	1	N	1774	Malignant neoplasm of retroperitoneum	2020-02-07 12:18:57	N
52986	143	C48.0	8	26	N	1774	Malignant neoplasm of retroperitoneum	2020-06-19 10:23:26	N
52370	76	C48.1	9	1	N	1782	Malignant neoplasm of specified parts of peritoneum	2020-08-21 11:31:15	N
52450	41	C48.1	8	1	N	1775	Malignant neoplasm of specified parts of peritoneum	2020-07-24 10:00:11	N
52450	41	C48.1	8	2	N	1775	Malignant neoplasm of specified parts of peritoneum	2020-07-24 10:00:11	N
52453	25	C48.1	8	1	N	1775	Malignant neoplasm of specified parts of peritoneum	2020-04-24 14:20:33	N
52479	39	C48.1	7	2	N	1775	Malignant neoplasm of specified parts of peritoneum	2020-02-07 12:17:05	N
52479	39	C48.1	7	3	N	1775	Malignant neoplasm of specified parts of peritoneum	2020-02-07 12:17:06	N
52479	39	C48.1	7	4	N	1775	Malignant neoplasm of specified parts of peritoneum	2020-02-07 12:17:06	N
52479	39	C48.1	7	6	N	1775	Malignant neoplasm of specified parts of peritoneum	2020-02-07 12:17:07	N
52479	39	C48.1	7	7	N	1775	Malignant neoplasm of specified parts of peritoneum	2020-02-07 12:17:08	N
52479	39	C48.1	7	8	N	1775	Malignant neoplasm of specified parts of peritoneum	2020-02-07 12:17:09	N
52479	39	C48.1	7	9	N	1775	Malignant neoplasm of specified parts of peritoneum	2020-02-07 12:17:09	N
52480	51	C48.1	7	1	N	1775	Malignant neoplasm of specified parts of peritoneum	2020-02-07 12:18:57	N
52986	143	C48.1	8	7	N	1775	Malignant neoplasm of specified parts of peritoneum	2020-06-19 10:23:26	N
52370	76	C48.2	9	1	N	1783	Malignant neoplasm of peritoneum, unspecified	2020-08-21 11:31:15	N
52450	41	C48.2	8	1	N	1776	Malignant neoplasm of peritoneum, unspecified	2020-07-24 10:00:11	N
52450	41	C48.2	8	2	N	1776	Malignant neoplasm of peritoneum, unspecified	2020-07-24 10:00:11	N
52479	39	C48.2	7	2	N	1776	Malignant neoplasm of peritoneum, unspecified	2020-02-07 12:17:05	N
52479	39	C48.2	7	3	N	1776	Malignant neoplasm of peritoneum, unspecified	2020-02-07 12:17:06	N
52479	39	C48.2	7	4	N	1776	Malignant neoplasm of peritoneum, unspecified	2020-02-07 12:17:06	N
52479	39	C48.2	7	6	N	1776	Malignant neoplasm of peritoneum, unspecified	2020-02-07 12:17:07	N
52479	39	C48.2	7	7	N	1776	Malignant neoplasm of peritoneum, unspecified	2020-02-07 12:17:08	N
52479	39	C48.2	7	8	N	1776	Malignant neoplasm of peritoneum, unspecified	2020-02-07 12:17:09	N
52479	39	C48.2	7	9	N	1776	Malignant neoplasm of peritoneum, unspecified	2020-02-07 12:17:09	N
52480	51	C48.2	7	1	N	1776	Malignant neoplasm of peritoneum, unspecified	2020-02-07 12:18:57	N
52986	143	C48.2	8	7	N	1776	Malignant neoplasm of peritoneum, unspecified	2020-06-19 10:23:26	N
52370	76	C48.8	9	1	N	1784	Malignant neoplasm of overlapping sites of retroperitoneum and peritoneum	2020-08-21 11:31:15	N
52450	41	C48.8	8	1	N	1777	Malignant neoplasm of overlapping sites of retroperitoneum and peritoneum	2020-07-24 10:00:11	N
52450	41	C48.8	8	2	N	1777	Malignant neoplasm of overlapping sites of retroperitoneum and peritoneum	2020-07-24 10:00:11	N
52453	25	C48.8	8	1	N	1777	Malignant neoplasm of overlapping sites of retroperitoneum and peritoneum	2020-04-24 14:20:33	N
52479	39	C48.8	7	2	N	1777	Malignant neoplasm of overlapping sites of retroperitoneum and peritoneum	2020-02-07 12:17:05	N
52479	39	C48.8	7	3	N	1777	Malignant neoplasm of overlapping sites of retroperitoneum and peritoneum	2020-02-07 12:17:06	N
52479	39	C48.8	7	4	N	1777	Malignant neoplasm of overlapping sites of retroperitoneum and peritoneum	2020-02-07 12:17:06	N
52479	39	C48.8	7	6	N	1777	Malignant neoplasm of overlapping sites of retroperitoneum and peritoneum	2020-02-07 12:17:07	N
52479	39	C48.8	7	7	N	1777	Malignant neoplasm of overlapping sites of retroperitoneum and peritoneum	2020-02-07 12:17:08	N
52479	39	C48.8	7	8	N	1777	Malignant neoplasm of overlapping sites of retroperitoneum and peritoneum	2020-02-07 12:17:09	N
52479	39	C48.8	7	9	N	1777	Malignant neoplasm of overlapping sites of retroperitoneum and peritoneum	2020-02-07 12:17:09	N
52480	51	C48.8	7	1	N	1777	Malignant neoplasm of overlapping sites of retroperitoneum and peritoneum	2020-02-07 12:18:57	N
52986	143	C48.8	8	7	N	1777	Malignant neoplasm of overlapping sites of retroperitoneum and peritoneum	2020-06-19 10:23:26	N
52370	76	C49.0	9	1	N	1786	Malignant neoplasm of connective and soft tissue of head, face and neck	2020-08-21 11:31:15	N
52450	41	C49.0	8	2	B	1779	Malignant neoplasm of connective and soft tissue of head, face and neck	2020-07-24 10:00:11	N
52479	39	C49.0	7	3	N	1779	Malignant neoplasm of connective and soft tissue of head, face and neck	2020-02-07 12:17:06	N
52479	39	C49.0	7	4	N	1779	Malignant neoplasm of connective and soft tissue of head, face and neck	2020-02-07 12:17:06	N
52479	39	C49.0	7	6	N	1779	Malignant neoplasm of connective and soft tissue of head, face and neck	2020-02-07 12:17:07	N
52479	39	C49.0	7	7	N	1779	Malignant neoplasm of connective and soft tissue of head, face and neck	2020-02-07 12:17:08	N
52479	39	C49.0	7	8	N	1779	Malignant neoplasm of connective and soft tissue of head, face and neck	2020-02-07 12:17:09	N
52479	39	C49.0	7	9	N	1779	Malignant neoplasm of connective and soft tissue of head, face and neck	2020-02-07 12:17:09	N
52480	51	C49.0	7	1	N	1779	Malignant neoplasm of connective and soft tissue of head, face and neck	2020-02-07 12:18:57	N
52986	143	C49.0	8	26	N	1779	Malignant neoplasm of connective and soft tissue of head, face and neck	2020-06-19 10:23:26	N
52370	76	C49.10	9	1	N	1788	Malignant neoplasm of connective and soft tissue of unspecified upper limb, including shoulder	2020-08-21 11:31:15	N
52450	41	C49.10	8	2	M	1781	Malignant neoplasm of connective and soft tissue of unspecified upper limb, including shoulder	2020-07-24 10:00:11	N
52479	39	C49.10	7	3	N	1781	Malignant neoplasm of connective and soft tissue of unspecified upper limb, including shoulder	2020-02-07 12:17:06	N
52479	39	C49.10	7	4	N	1781	Malignant neoplasm of connective and soft tissue of unspecified upper limb, including shoulder	2020-02-07 12:17:06	N
52479	39	C49.10	7	6	N	1781	Malignant neoplasm of connective and soft tissue of unspecified upper limb, including shoulder	2020-02-07 12:17:07	N
52479	39	C49.10	7	7	N	1781	Malignant neoplasm of connective and soft tissue of unspecified upper limb, including shoulder	2020-02-07 12:17:08	N
52479	39	C49.10	7	8	N	1781	Malignant neoplasm of connective and soft tissue of unspecified upper limb, including shoulder	2020-02-07 12:17:09	N
52479	39	C49.10	7	9	N	1781	Malignant neoplasm of connective and soft tissue of unspecified upper limb, including shoulder	2020-02-07 12:17:09	N
52370	76	C49.11	9	1	N	1789	Malignant neoplasm of connective and soft tissue of right upper limb, including shoulder	2020-08-21 11:31:15	N
52450	41	C49.11	8	2	M	1782	Malignant neoplasm of connective and soft tissue of right upper limb, including shoulder	2020-07-24 10:00:11	N
52479	39	C49.11	7	3	N	1782	Malignant neoplasm of connective and soft tissue of right upper limb, including shoulder	2020-02-07 12:17:06	N
52479	39	C49.11	7	4	N	1782	Malignant neoplasm of connective and soft tissue of right upper limb, including shoulder	2020-02-07 12:17:06	N
52479	39	C49.11	7	6	N	1782	Malignant neoplasm of connective and soft tissue of right upper limb, including shoulder	2020-02-07 12:17:07	N
52479	39	C49.11	7	7	N	1782	Malignant neoplasm of connective and soft tissue of right upper limb, including shoulder	2020-02-07 12:17:08	N
52479	39	C49.11	7	8	N	1782	Malignant neoplasm of connective and soft tissue of right upper limb, including shoulder	2020-02-07 12:17:09	N
52479	39	C49.11	7	9	N	1782	Malignant neoplasm of connective and soft tissue of right upper limb, including shoulder	2020-02-07 12:17:09	N
52480	51	C49.11	7	1	N	1782	Malignant neoplasm of connective and soft tissue of right upper limb, including shoulder	2020-02-07 12:18:57	N
52370	76	C49.12	9	1	N	1790	Malignant neoplasm of connective and soft tissue of left upper limb, including shoulder	2020-08-21 11:31:15	N
52450	41	C49.12	8	2	M	1783	Malignant neoplasm of connective and soft tissue of left upper limb, including shoulder	2020-07-24 10:00:11	N
52479	39	C49.12	7	3	N	1783	Malignant neoplasm of connective and soft tissue of left upper limb, including shoulder	2020-02-07 12:17:06	N
52479	39	C49.12	7	4	N	1783	Malignant neoplasm of connective and soft tissue of left upper limb, including shoulder	2020-02-07 12:17:06	N
52479	39	C49.12	7	6	N	1783	Malignant neoplasm of connective and soft tissue of left upper limb, including shoulder	2020-02-07 12:17:07	N
52479	39	C49.12	7	7	N	1783	Malignant neoplasm of connective and soft tissue of left upper limb, including shoulder	2020-02-07 12:17:08	N
52479	39	C49.12	7	8	N	1783	Malignant neoplasm of connective and soft tissue of left upper limb, including shoulder	2020-02-07 12:17:09	N
52479	39	C49.12	7	9	N	1783	Malignant neoplasm of connective and soft tissue of left upper limb, including shoulder	2020-02-07 12:17:09	N
52480	51	C49.12	7	1	N	1783	Malignant neoplasm of connective and soft tissue of left upper limb, including shoulder	2020-02-07 12:18:57	N
52370	76	C49.20	9	1	N	1792	Malignant neoplasm of connective and soft tissue of unspecified lower limb, including hip	2020-08-21 11:31:15	N
52450	41	C49.20	8	2	M	1785	Malignant neoplasm of connective and soft tissue of unspecified lower limb, including hip	2020-07-24 10:00:11	N
52479	39	C49.20	7	3	N	1785	Malignant neoplasm of connective and soft tissue of unspecified lower limb, including hip	2020-02-07 12:17:06	N
52479	39	C49.20	7	4	N	1785	Malignant neoplasm of connective and soft tissue of unspecified lower limb, including hip	2020-02-07 12:17:06	N
52479	39	C49.20	7	6	N	1785	Malignant neoplasm of connective and soft tissue of unspecified lower limb, including hip	2020-02-07 12:17:07	N
52479	39	C49.20	7	7	N	1785	Malignant neoplasm of connective and soft tissue of unspecified lower limb, including hip	2020-02-07 12:17:08	N
52479	39	C49.20	7	8	N	1785	Malignant neoplasm of connective and soft tissue of unspecified lower limb, including hip	2020-02-07 12:17:09	N
52479	39	C49.20	7	9	N	1785	Malignant neoplasm of connective and soft tissue of unspecified lower limb, including hip	2020-02-07 12:17:09	N
52370	76	C49.21	9	1	N	1793	Malignant neoplasm of connective and soft tissue of right lower limb, including hip	2020-08-21 11:31:15	N
52450	41	C49.21	8	2	M	1786	Malignant neoplasm of connective and soft tissue of right lower limb, including hip	2020-07-24 10:00:11	N
52479	39	C49.21	7	3	N	1786	Malignant neoplasm of connective and soft tissue of right lower limb, including hip	2020-02-07 12:17:06	N
52479	39	C49.21	7	4	N	1786	Malignant neoplasm of connective and soft tissue of right lower limb, including hip	2020-02-07 12:17:06	N
52479	39	C49.21	7	6	N	1786	Malignant neoplasm of connective and soft tissue of right lower limb, including hip	2020-02-07 12:17:07	N
52479	39	C49.21	7	7	N	1786	Malignant neoplasm of connective and soft tissue of right lower limb, including hip	2020-02-07 12:17:08	N
52479	39	C49.21	7	8	N	1786	Malignant neoplasm of connective and soft tissue of right lower limb, including hip	2020-02-07 12:17:09	N
52479	39	C49.21	7	9	N	1786	Malignant neoplasm of connective and soft tissue of right lower limb, including hip	2020-02-07 12:17:09	N
52480	51	C49.21	7	1	N	1786	Malignant neoplasm of connective and soft tissue of right lower limb, including hip	2020-02-07 12:18:57	N
52370	76	C49.22	9	1	N	1794	Malignant neoplasm of connective and soft tissue of left lower limb, including hip	2020-08-21 11:31:15	N
52450	41	C49.22	8	2	M	1787	Malignant neoplasm of connective and soft tissue of left lower limb, including hip	2020-07-24 10:00:11	N
52479	39	C49.22	7	3	N	1787	Malignant neoplasm of connective and soft tissue of left lower limb, including hip	2020-02-07 12:17:06	N
52479	39	C49.22	7	4	N	1787	Malignant neoplasm of connective and soft tissue of left lower limb, including hip	2020-02-07 12:17:06	N
52479	39	C49.22	7	6	N	1787	Malignant neoplasm of connective and soft tissue of left lower limb, including hip	2020-02-07 12:17:07	N
52479	39	C49.22	7	7	N	1787	Malignant neoplasm of connective and soft tissue of left lower limb, including hip	2020-02-07 12:17:08	N
52479	39	C49.22	7	8	N	1787	Malignant neoplasm of connective and soft tissue of left lower limb, including hip	2020-02-07 12:17:09	N
52479	39	C49.22	7	9	N	1787	Malignant neoplasm of connective and soft tissue of left lower limb, including hip	2020-02-07 12:17:09	N
52480	51	C49.22	7	1	N	1787	Malignant neoplasm of connective and soft tissue of left lower limb, including hip	2020-02-07 12:18:57	N
52370	76	C49.3	9	1	N	1795	Malignant neoplasm of connective and soft tissue of thorax	2020-08-21 11:31:15	N
52450	41	C49.3	8	2	M	1788	Malignant neoplasm of connective and soft tissue of thorax	2020-07-24 10:00:11	N
52479	39	C49.3	7	3	N	1788	Malignant neoplasm of connective and soft tissue of thorax	2020-02-07 12:17:06	N
52479	39	C49.3	7	4	N	1788	Malignant neoplasm of connective and soft tissue of thorax	2020-02-07 12:17:06	N
52479	39	C49.3	7	6	N	1788	Malignant neoplasm of connective and soft tissue of thorax	2020-02-07 12:17:07	N
52479	39	C49.3	7	7	N	1788	Malignant neoplasm of connective and soft tissue of thorax	2020-02-07 12:17:08	N
52479	39	C49.3	7	8	N	1788	Malignant neoplasm of connective and soft tissue of thorax	2020-02-07 12:17:09	N
52479	39	C49.3	7	9	N	1788	Malignant neoplasm of connective and soft tissue of thorax	2020-02-07 12:17:09	N
52480	51	C49.3	7	1	N	1788	Malignant neoplasm of connective and soft tissue of thorax	2020-02-07 12:18:57	N
52370	76	C49.4	9	1	N	1796	Malignant neoplasm of connective and soft tissue of abdomen	2020-08-21 11:31:15	N
52450	41	C49.4	8	2	M	1789	Malignant neoplasm of connective and soft tissue of abdomen	2020-07-24 10:00:11	N
52479	39	C49.4	7	3	N	1789	Malignant neoplasm of connective and soft tissue of abdomen	2020-02-07 12:17:06	N
52479	39	C49.4	7	4	N	1789	Malignant neoplasm of connective and soft tissue of abdomen	2020-02-07 12:17:06	N
52479	39	C49.4	7	6	N	1789	Malignant neoplasm of connective and soft tissue of abdomen	2020-02-07 12:17:07	N
52479	39	C49.4	7	7	N	1789	Malignant neoplasm of connective and soft tissue of abdomen	2020-02-07 12:17:08	N
52479	39	C49.4	7	8	N	1789	Malignant neoplasm of connective and soft tissue of abdomen	2020-02-07 12:17:09	N
52479	39	C49.4	7	9	N	1789	Malignant neoplasm of connective and soft tissue of abdomen	2020-02-07 12:17:09	N
52480	51	C49.4	7	1	N	1789	Malignant neoplasm of connective and soft tissue of abdomen	2020-02-07 12:18:57	N
52370	76	C49.5	9	1	N	1797	Malignant neoplasm of connective and soft tissue of pelvis	2020-08-21 11:31:15	N
52450	41	C49.5	8	2	M	1790	Malignant neoplasm of connective and soft tissue of pelvis	2020-07-24 10:00:11	N
52479	39	C49.5	7	3	N	1790	Malignant neoplasm of connective and soft tissue of pelvis	2020-02-07 12:17:06	N
52479	39	C49.5	7	4	N	1790	Malignant neoplasm of connective and soft tissue of pelvis	2020-02-07 12:17:06	N
52479	39	C49.5	7	6	N	1790	Malignant neoplasm of connective and soft tissue of pelvis	2020-02-07 12:17:07	N
52479	39	C49.5	7	7	N	1790	Malignant neoplasm of connective and soft tissue of pelvis	2020-02-07 12:17:08	N
52479	39	C49.5	7	8	N	1790	Malignant neoplasm of connective and soft tissue of pelvis	2020-02-07 12:17:09	N
52479	39	C49.5	7	9	N	1790	Malignant neoplasm of connective and soft tissue of pelvis	2020-02-07 12:17:09	N
52480	51	C49.5	7	1	N	1790	Malignant neoplasm of connective and soft tissue of pelvis	2020-02-07 12:18:57	N
52370	76	C49.6	9	1	N	1798	Malignant neoplasm of connective and soft tissue of trunk, unspecified	2020-08-21 11:31:15	N
52450	41	C49.6	8	2	M	1791	Malignant neoplasm of connective and soft tissue of trunk, unspecified	2020-07-24 10:00:11	N
52479	39	C49.6	7	3	N	1791	Malignant neoplasm of connective and soft tissue of trunk, unspecified	2020-02-07 12:17:06	N
52479	39	C49.6	7	4	N	1791	Malignant neoplasm of connective and soft tissue of trunk, unspecified	2020-02-07 12:17:06	N
52479	39	C49.6	7	6	N	1791	Malignant neoplasm of connective and soft tissue of trunk, unspecified	2020-02-07 12:17:07	N
52479	39	C49.6	7	7	N	1791	Malignant neoplasm of connective and soft tissue of trunk, unspecified	2020-02-07 12:17:08	N
52479	39	C49.6	7	8	N	1791	Malignant neoplasm of connective and soft tissue of trunk, unspecified	2020-02-07 12:17:09	N
52479	39	C49.6	7	9	N	1791	Malignant neoplasm of connective and soft tissue of trunk, unspecified	2020-02-07 12:17:09	N
52480	51	C49.6	7	1	N	1791	Malignant neoplasm of connective and soft tissue of trunk, unspecified	2020-02-07 12:18:57	N
52370	76	C49.8	9	1	N	1799	Malignant neoplasm of overlapping sites of connective and soft tissue	2020-08-21 11:31:15	N
52450	41	C49.8	8	2	M	1792	Malignant neoplasm of overlapping sites of connective and soft tissue	2020-07-24 10:00:11	N
52479	39	C49.8	7	3	N	1792	Malignant neoplasm of overlapping sites of connective and soft tissue	2020-02-07 12:17:06	N
52479	39	C49.8	7	4	N	1792	Malignant neoplasm of overlapping sites of connective and soft tissue	2020-02-07 12:17:06	N
52479	39	C49.8	7	6	N	1792	Malignant neoplasm of overlapping sites of connective and soft tissue	2020-02-07 12:17:07	N
52479	39	C49.8	7	7	N	1792	Malignant neoplasm of overlapping sites of connective and soft tissue	2020-02-07 12:17:08	N
52479	39	C49.8	7	8	N	1792	Malignant neoplasm of overlapping sites of connective and soft tissue	2020-02-07 12:17:09	N
52479	39	C49.8	7	9	N	1792	Malignant neoplasm of overlapping sites of connective and soft tissue	2020-02-07 12:17:09	N
52480	51	C49.8	7	1	N	1792	Malignant neoplasm of overlapping sites of connective and soft tissue	2020-02-07 12:18:57	N
52370	76	C49.9	9	1	N	1800	Malignant neoplasm of connective and soft tissue, unspecified	2020-08-21 11:31:15	N
52450	41	C49.9	8	2	E	1793	Malignant neoplasm of connective and soft tissue, unspecified	2020-07-24 10:00:11	N
52479	39	C49.9	7	3	N	1793	Malignant neoplasm of connective and soft tissue, unspecified	2020-02-07 12:17:06	N
52479	39	C49.9	7	4	N	1793	Malignant neoplasm of connective and soft tissue, unspecified	2020-02-07 12:17:06	N
52479	39	C49.9	7	6	N	1793	Malignant neoplasm of connective and soft tissue, unspecified	2020-02-07 12:17:07	N
52479	39	C49.9	7	7	N	1793	Malignant neoplasm of connective and soft tissue, unspecified	2020-02-07 12:17:08	N
52479	39	C49.9	7	8	N	1793	Malignant neoplasm of connective and soft tissue, unspecified	2020-02-07 12:17:09	N
52479	39	C49.9	7	9	N	1793	Malignant neoplasm of connective and soft tissue, unspecified	2020-02-07 12:17:09	N
52986	143	C49.9	8	26	N	1793	Malignant neoplasm of connective and soft tissue, unspecified	2020-06-19 10:23:26	N
52479	39	C49.A0	7	3	N	1795	Gastrointestinal stromal tumor, unspecified site	2020-02-07 12:17:06	N
52479	39	C49.A0	7	4	N	1795	Gastrointestinal stromal tumor, unspecified site	2020-02-07 12:17:06	N
52480	51	C49.A0	7	1	N	1795	Gastrointestinal stromal tumor, unspecified site	2020-02-07 12:18:57	N
52986	143	C49.A0	8	10	N	1795	Gastrointestinal stromal tumor, unspecified site	2020-06-19 10:23:26	N
52479	39	C49.A1	7	3	N	1796	Gastrointestinal stromal tumor of esophagus	2020-02-07 12:17:06	N
52479	39	C49.A1	7	4	N	1796	Gastrointestinal stromal tumor of esophagus	2020-02-07 12:17:06	N
52480	51	C49.A1	7	1	N	1796	Gastrointestinal stromal tumor of esophagus	2020-02-07 12:18:57	N
52986	143	C49.A1	8	10	N	1796	Gastrointestinal stromal tumor of esophagus	2020-06-19 10:23:26	N
52479	39	C49.A2	7	3	N	1797	Gastrointestinal stromal tumor of stomach	2020-02-07 12:17:06	N
52479	39	C49.A2	7	4	N	1797	Gastrointestinal stromal tumor of stomach	2020-02-07 12:17:06	N
52480	51	C49.A2	7	1	N	1797	Gastrointestinal stromal tumor of stomach	2020-02-07 12:18:57	N
52986	143	C49.A2	8	10	N	1797	Gastrointestinal stromal tumor of stomach	2020-06-19 10:23:26	N
52378	42	C49.A3	5	2	N	1766	Gastrointestinal stromal tumor of small intestine	2017-12-22 09:01:24	N
52479	39	C49.A3	7	3	N	1798	Gastrointestinal stromal tumor of small intestine	2020-02-07 12:17:06	N
52479	39	C49.A3	7	4	N	1798	Gastrointestinal stromal tumor of small intestine	2020-02-07 12:17:06	N
52480	51	C49.A3	7	1	N	1798	Gastrointestinal stromal tumor of small intestine	2020-02-07 12:18:57	N
52986	143	C49.A3	8	10	N	1798	Gastrointestinal stromal tumor of small intestine	2020-06-19 10:23:26	N
52378	42	C49.A4	5	2	N	1767	Gastrointestinal stromal tumor of large intestine	2017-12-22 09:01:24	N
52479	39	C49.A4	7	3	N	1799	Gastrointestinal stromal tumor of large intestine	2020-02-07 12:17:06	N
52479	39	C49.A4	7	4	N	1799	Gastrointestinal stromal tumor of large intestine	2020-02-07 12:17:06	N
52480	51	C49.A4	7	1	N	1799	Gastrointestinal stromal tumor of large intestine	2020-02-07 12:18:57	N
52986	143	C49.A4	8	10	N	1799	Gastrointestinal stromal tumor of large intestine	2020-06-19 10:23:26	N
52378	42	C49.A5	5	2	N	1768	Gastrointestinal stromal tumor of rectum	2017-12-22 09:01:24	N
52479	39	C49.A5	7	3	N	1800	Gastrointestinal stromal tumor of rectum	2020-02-07 12:17:06	N
52479	39	C49.A5	7	4	N	1800	Gastrointestinal stromal tumor of rectum	2020-02-07 12:17:06	N
52480	51	C49.A5	7	1	N	1800	Gastrointestinal stromal tumor of rectum	2020-02-07 12:18:57	N
52986	143	C49.A5	8	10	N	1800	Gastrointestinal stromal tumor of rectum	2020-06-19 10:23:26	N
52479	39	C49.A9	7	3	N	1801	Gastrointestinal stromal tumor of other sites	2020-02-07 12:17:06	N
52479	39	C49.A9	7	4	N	1801	Gastrointestinal stromal tumor of other sites	2020-02-07 12:17:06	N
52480	51	C49.A9	7	1	N	1801	Gastrointestinal stromal tumor of other sites	2020-02-07 12:18:57	N
52986	143	C49.A9	8	10	N	1801	Gastrointestinal stromal tumor of other sites	2020-06-19 10:23:26	N
52479	39	C4A.0	7	3	N	1560	Merkel cell carcinoma of lip	2020-02-07 12:17:06	N
52479	39	C4A.0	7	4	N	1560	Merkel cell carcinoma of lip	2020-02-07 12:17:06	N
52479	39	C4A.0	7	9	N	1560	Merkel cell carcinoma of lip	2020-02-07 12:17:09	N
52480	51	C4A.0	7	1	N	1560	Merkel cell carcinoma of lip	2020-02-07 12:18:57	N
52479	39	C4A.10	7	3	N	1562	Merkel cell carcinoma of unspecified eyelid, including canthus	2020-02-07 12:17:06	N
52479	39	C4A.10	7	4	N	1562	Merkel cell carcinoma of unspecified eyelid, including canthus	2020-02-07 12:17:06	N
52479	39	C4A.10	7	9	N	1562	Merkel cell carcinoma of unspecified eyelid, including canthus	2020-02-07 12:17:09	N
52479	39	C4A.111	7	3	N	1564	Merkel cell carcinoma of right upper eyelid, including canthus	2020-02-07 12:17:06	N
52479	39	C4A.111	7	4	N	1564	Merkel cell carcinoma of right upper eyelid, including canthus	2020-02-07 12:17:06	N
52479	39	C4A.111	7	9	N	1564	Merkel cell carcinoma of right upper eyelid, including canthus	2020-02-07 12:17:09	N
52480	51	C4A.111	7	1	N	1564	Merkel cell carcinoma of right upper eyelid, including canthus	2020-02-07 12:18:57	N
52479	39	C4A.112	7	3	N	1565	Merkel cell carcinoma of right lower eyelid, including canthus	2020-02-07 12:17:06	N
52479	39	C4A.112	7	4	N	1565	Merkel cell carcinoma of right lower eyelid, including canthus	2020-02-07 12:17:06	N
52479	39	C4A.112	7	9	N	1565	Merkel cell carcinoma of right lower eyelid, including canthus	2020-02-07 12:17:09	N
52480	51	C4A.112	7	1	N	1565	Merkel cell carcinoma of right lower eyelid, including canthus	2020-02-07 12:18:57	N
52479	39	C4A.121	7	3	N	1567	Merkel cell carcinoma of left upper eyelid, including canthus	2020-02-07 12:17:06	N
52479	39	C4A.121	7	4	N	1567	Merkel cell carcinoma of left upper eyelid, including canthus	2020-02-07 12:17:06	N
52479	39	C4A.121	7	9	N	1567	Merkel cell carcinoma of left upper eyelid, including canthus	2020-02-07 12:17:09	N
52480	51	C4A.121	7	1	N	1567	Merkel cell carcinoma of left upper eyelid, including canthus	2020-02-07 12:18:57	N
52479	39	C4A.122	7	3	N	1568	Merkel cell carcinoma of left lower eyelid, including canthus	2020-02-07 12:17:06	N
52479	39	C4A.122	7	4	N	1568	Merkel cell carcinoma of left lower eyelid, including canthus	2020-02-07 12:17:06	N
52479	39	C4A.122	7	9	N	1568	Merkel cell carcinoma of left lower eyelid, including canthus	2020-02-07 12:17:09	N
52480	51	C4A.122	7	1	N	1568	Merkel cell carcinoma of left lower eyelid, including canthus	2020-02-07 12:18:57	N
52479	39	C4A.20	7	3	N	1570	Merkel cell carcinoma of unspecified ear and external auricular canal	2020-02-07 12:17:06	N
52479	39	C4A.20	7	4	N	1570	Merkel cell carcinoma of unspecified ear and external auricular canal	2020-02-07 12:17:06	N
52479	39	C4A.20	7	9	N	1570	Merkel cell carcinoma of unspecified ear and external auricular canal	2020-02-07 12:17:09	N
52479	39	C4A.21	7	3	N	1571	Merkel cell carcinoma of right ear and external auricular canal	2020-02-07 12:17:06	N
52479	39	C4A.21	7	4	N	1571	Merkel cell carcinoma of right ear and external auricular canal	2020-02-07 12:17:06	N
52479	39	C4A.21	7	9	N	1571	Merkel cell carcinoma of right ear and external auricular canal	2020-02-07 12:17:09	N
52480	51	C4A.21	7	1	N	1571	Merkel cell carcinoma of right ear and external auricular canal	2020-02-07 12:18:57	N
52479	39	C4A.22	7	3	N	1572	Merkel cell carcinoma of left ear and external auricular canal	2020-02-07 12:17:06	N
52479	39	C4A.22	7	4	N	1572	Merkel cell carcinoma of left ear and external auricular canal	2020-02-07 12:17:06	N
52479	39	C4A.22	7	9	N	1572	Merkel cell carcinoma of left ear and external auricular canal	2020-02-07 12:17:09	N
52480	51	C4A.22	7	1	N	1572	Merkel cell carcinoma of left ear and external auricular canal	2020-02-07 12:18:57	N
52479	39	C4A.30	7	3	N	1574	Merkel cell carcinoma of unspecified part of face	2020-02-07 12:17:06	N
52479	39	C4A.30	7	4	N	1574	Merkel cell carcinoma of unspecified part of face	2020-02-07 12:17:06	N
52479	39	C4A.30	7	9	N	1574	Merkel cell carcinoma of unspecified part of face	2020-02-07 12:17:09	N
52480	51	C4A.30	7	1	N	1574	Merkel cell carcinoma of unspecified part of face	2020-02-07 12:18:57	N
[truncated: 7,239 more rows]

## Sheet: Thoracic Cancers ICD-10
article_id	article_version	icd10_code_id	icd10_code_version	icd10_covered_group	range	sort_order	description	last_updated	asterisk
52450	41	C15.3	8	2	N	1375	Malignant neoplasm of upper third of esophagus	2020-07-24 10:00:11	N
52450	41	C15.4	8	2	N	1376	Malignant neoplasm of middle third of esophagus	2020-07-24 10:00:11	N
52479	39	C15.5	7	7	N	1377	Malignant neoplasm of lower third of esophagus	2020-02-07 12:17:08	N
52480	51	C15.8	7	1	N	1378	Malignant neoplasm of overlapping sites of esophagus	2020-02-07 12:18:57	N
52450	41	C15.9	8	2	N	1379	Malignant neoplasm of esophagus, unspecified	2020-07-24 10:00:11	N
52480	51	C16.0	7	1	N	1381	Malignant neoplasm of cardia	2020-02-07 12:18:57	N
52450	41	C16.1	8	1	N	1382	Malignant neoplasm of fundus of stomach	2020-07-24 10:00:11	N
52986	143	C34.00	8	2	N	1463	Malignant neoplasm of unspecified main bronchus	2020-06-19 10:23:26	N
52370	76	C34.01	9	1	M	1471	Malignant neoplasm of right main bronchus	2020-08-21 11:31:15	N
52986	143	C34.02	8	26	N	1465	Malignant neoplasm of left main bronchus	2020-06-19 10:23:26	N
52370	76	C34.10	9	1	M	1474	Malignant neoplasm of upper lobe, unspecified bronchus or lung	2020-08-21 11:31:15	N
52986	143	C34.11	8	26	N	1468	Malignant neoplasm of upper lobe, right bronchus or lung	2020-06-19 10:23:26	N
52370	76	C34.12	9	1	M	1476	Malignant neoplasm of upper lobe, left bronchus or lung	2020-08-21 11:31:15	N
52986	143	C34.2	8	26	N	1470	Malignant neoplasm of middle lobe, bronchus or lung	2020-06-19 10:23:26	N
52370	76	C34.30	9	1	M	1479	Malignant neoplasm of lower lobe, unspecified bronchus or lung	2020-08-21 11:31:15	N
52986	143	C34.31	8	2	N	1473	Malignant neoplasm of lower lobe, right bronchus or lung	2020-06-19 10:23:26	N
52370	76	C34.32	9	1	M	1481	Malignant neoplasm of lower lobe, left bronchus or lung	2020-08-21 11:31:15	N
52986	143	C34.80	8	2	N	1476	Malignant neoplasm of overlapping sites of unspecified bronchus and lung	2020-06-19 10:23:26	N
52370	76	C34.81	9	1	M	1484	Malignant neoplasm of overlapping sites of right bronchus and lung	2020-08-21 11:31:15	N
52986	143	C34.82	8	26	N	1478	Malignant neoplasm of overlapping sites of left bronchus and lung	2020-06-19 10:23:26	N
52370	76	C34.90	9	1	M	1487	Malignant neoplasm of unspecified part of unspecified bronchus or lung	2020-08-21 11:31:15	N
52986	143	C34.91	8	26	N	1481	Malignant neoplasm of unspecified part of right bronchus or lung	2020-06-19 10:23:26	N
52370	76	C34.92	9	1	E	1489	Malignant neoplasm of unspecified part of left bronchus or lung	2020-08-21 11:31:15	N
52480	51	C37	7	1	N	1483	Malignant neoplasm of thymus	2020-02-07 12:18:57	N
52479	39	C38.0	7	4	N	1485	Malignant neoplasm of heart	2020-02-07 12:17:06	N
52480	51	C38.2	7	1	N	1487	Malignant neoplasm of posterior mediastinum	2020-02-07 12:18:57	N
52479	39	C38.3	7	4	N	1488	Malignant neoplasm of mediastinum, part unspecified	2020-02-07 12:17:06	N
52986	143	C38.4	8	2	N	1489	Malignant neoplasm of pleura	2020-06-19 10:23:26	N
52479	39	C38.8	7	3	N	1490	Malignant neoplasm of overlapping sites of heart, mediastinum and pleura	2020-02-07 12:17:06	N
52480	51	C39.0	7	1	N	1492	Malignant neoplasm of upper respiratory tract, part unspecified	2020-02-07 12:18:57	N
52479	39	C39.9	7	4	N	1493	Malignant neoplasm of lower respiratory tract, part unspecified	2020-02-07 12:17:06	N
52480	51	C49.3	7	1	N	1788	Malignant neoplasm of connective and soft tissue of thorax	2020-02-07 12:18:57	N
52370	76	C50.012	9	1	M	1813	Malignant neoplasm of nipple and areola, left female breast	2020-08-21 11:31:15	N
52479	39	C50.019	7	9	N	1807	Malignant neoplasm of nipple and areola, unspecified female breast	2020-02-07 12:17:09	N
52370	76	C50.021	9	1	M	1816	Malignant neoplasm of nipple and areola, right male breast	2020-08-21 11:31:15	N
52849	27	C50.022	7	1	N	1810	Malignant neoplasm of nipple and areola, left male breast	2019-10-18 10:39:06	N
52370	76	C50.029	9	1	M	1818	Malignant neoplasm of nipple and areola, unspecified male breast	2020-08-21 11:31:15	N
52986	143	C50.112	8	24	N	1815	Malignant neoplasm of central portion of left female breast	2020-06-19 10:23:26	N
52370	76	C50.119	9	1	M	1823	Malignant neoplasm of central portion of unspecified female breast	2020-08-21 11:31:15	N
52849	27	C50.122	7	1	N	1819	Malignant neoplasm of central portion of left male breast	2019-10-18 10:39:06	N
52370	76	C50.129	9	1	M	1827	Malignant neoplasm of central portion of unspecified male breast	2020-08-21 11:31:15	N
52986	143	C50.212	8	24	N	1824	Malignant neoplasm of upper-inner quadrant of left female breast	2020-06-19 10:23:26	N
52370	76	C50.219	9	1	M	1832	Malignant neoplasm of upper-inner quadrant of unspecified female breast	2020-08-21 11:31:15	N
52849	27	C50.222	7	1	N	1828	Malignant neoplasm of upper-inner quadrant of left male breast	2019-10-18 10:39:06	N
52370	76	C50.229	9	1	M	1836	Malignant neoplasm of upper-inner quadrant of unspecified male breast	2020-08-21 11:31:15	N
52986	143	C50.312	8	24	N	1833	Malignant neoplasm of lower-inner quadrant of left female breast	2020-06-19 10:23:26	N
52370	76	C50.319	9	1	M	1841	Malignant neoplasm of lower-inner quadrant of unspecified female breast	2020-08-21 11:31:15	N
52849	27	C50.322	7	1	N	1837	Malignant neoplasm of lower-inner quadrant of left male breast	2019-10-18 10:39:06	N
52370	76	C50.329	9	1	M	1845	Malignant neoplasm of lower-inner quadrant of unspecified male breast	2020-08-21 11:31:15	N
52986	143	C50.412	8	26	N	1842	Malignant neoplasm of upper-outer quadrant of left female breast	2020-06-19 10:23:26	N
52370	76	C50.419	9	1	M	1850	Malignant neoplasm of upper-outer quadrant of unspecified female breast	2020-08-21 11:31:15	N
52849	27	C50.422	7	1	N	1846	Malignant neoplasm of upper-outer quadrant of left male breast	2019-10-18 10:39:06	N
52370	76	C50.429	9	1	M	1854	Malignant neoplasm of upper-outer quadrant of unspecified male breast	2020-08-21 11:31:15	N
52986	143	C50.512	8	26	N	1851	Malignant neoplasm of lower-outer quadrant of left female breast	2020-06-19 10:23:26	N
52370	76	C50.519	9	1	M	1859	Malignant neoplasm of lower-outer quadrant of unspecified female breast	2020-08-21 11:31:15	N
52849	27	C50.522	7	1	N	1855	Malignant neoplasm of lower-outer quadrant of left male breast	2019-10-18 10:39:06	N
52370	76	C50.529	9	1	M	1863	Malignant neoplasm of lower-outer quadrant of unspecified male breast	2020-08-21 11:31:15	N
52986	143	C50.612	8	24	N	1860	Malignant neoplasm of axillary tail of left female breast	2020-06-19 10:23:26	N
52370	76	C50.619	9	1	M	1868	Malignant neoplasm of axillary tail of unspecified female breast	2020-08-21 11:31:15	N
52849	27	C50.622	7	1	N	1864	Malignant neoplasm of axillary tail of left male breast	2019-10-18 10:39:06	N
52370	76	C50.629	9	1	M	1872	Malignant neoplasm of axillary tail of unspecified male breast	2020-08-21 11:31:15	N
52986	143	C50.812	8	26	N	1869	Malignant neoplasm of overlapping sites of left female breast	2020-06-19 10:23:26	N
52370	76	C50.819	9	1	M	1877	Malignant neoplasm of overlapping sites of unspecified female breast	2020-08-21 11:31:15	N
52849	27	C50.822	7	1	N	1873	Malignant neoplasm of overlapping sites of left male breast	2019-10-18 10:39:06	N
52370	76	C50.829	9	1	M	1881	Malignant neoplasm of overlapping sites of unspecified male breast	2020-08-21 11:31:15	N
52986	143	C50.912	8	26	N	1878	Malignant neoplasm of unspecified site of left female breast	2020-06-19 10:23:26	N
52370	76	C50.919	9	1	M	1886	Malignant neoplasm of unspecified site of unspecified female breast	2020-08-21 11:31:15	N
52480	51	C50.922	7	1	N	1882	Malignant neoplasm of unspecified site of left male breast	2020-02-07 12:18:57	N
52370	76	C50.929	9	1	E	1890	Malignant neoplasm of unspecified site of unspecified male breast	2020-08-21 11:31:15	N
52986	143	C77.1	8	26	N	2136	Secondary and unspecified malignant neoplasm of intrathoracic lymph nodes	2020-06-19 10:23:26	N
52453	25	C78.00	8	3	N	2145	Secondary malignant neoplasm of unspecified lung	2020-04-24 14:20:33	N
52986	143	C78.02	8	26	N	2147	Secondary malignant neoplasm of left lung	2020-06-19 10:23:26	N
52480	51	C78.1	7	1	N	2148	Secondary malignant neoplasm of mediastinum	2020-02-07 12:18:57	N
52480	51	C78.2	7	1	N	2149	Secondary malignant neoplasm of pleura	2020-02-07 12:18:57	N
52479	39	C7A.090	7	2	N	2100	Malignant carcinoid tumor of the bronchus and lung	2020-02-07 12:17:05	N
52986	143	C7A.091	8	25	N	2101	Malignant carcinoid tumor of the thymus	2020-06-19 10:23:26	N
52452	67	C81.02	8	1	N	2200	Nodular lymphocyte predominant Hodgkin lymphoma, intrathoracic lymph nodes	2020-07-24 10:03:13	N
52879	48	C81.12	8	2	M	2211	Nodular sclerosis Hodgkin lymphoma, intrathoracic lymph nodes	2020-05-01 08:21:41	N
52452	67	C81.22	8	1	N	2222	Mixed cellularity Hodgkin lymphoma, intrathoracic lymph nodes	2020-07-24 10:03:13	N
52879	48	C81.32	8	2	M	2233	Lymphocyte depleted Hodgkin lymphoma, intrathoracic lymph nodes	2020-05-01 08:21:41	N
52452	67	C81.42	8	1	N	2244	Lymphocyte-rich Hodgkin lymphoma, intrathoracic lymph nodes	2020-07-24 10:03:13	N
52879	48	C81.72	8	2	M	2255	Other Hodgkin lymphoma, intrathoracic lymph nodes	2020-05-01 08:21:41	N
52452	67	C81.92	8	1	N	2266	Hodgkin lymphoma, unspecified, intrathoracic lymph nodes	2020-07-24 10:03:13	N
52879	48	C82.02	8	2	M	2278	Follicular lymphoma grade I, intrathoracic lymph nodes	2020-05-01 08:21:41	N
52371	39	C82.12	8	1	N	2289	Follicular lymphoma grade II, intrathoracic lymph nodes	2020-04-24 14:16:48	N
52879	48	C82.22	8	2	M	2300	Follicular lymphoma grade III, unspecified, intrathoracic lymph nodes	2020-05-01 08:21:41	N
52371	39	C82.42	8	1	N	2322	Follicular lymphoma grade IIIb, intrathoracic lymph nodes	2020-04-24 14:16:48	N
52879	48	C82.52	8	2	M	2333	Diffuse follicle center lymphoma, intrathoracic lymph nodes	2020-05-01 08:21:41	N
52371	39	C82.62	8	1	N	2344	Cutaneous follicle center lymphoma, intrathoracic lymph nodes	2020-04-24 14:16:48	N
52879	48	C82.82	8	2	M	2355	Other types of follicular lymphoma, intrathoracic lymph nodes	2020-05-01 08:21:41	N
52371	39	C82.92	8	1	N	2366	Follicular lymphoma, unspecified, intrathoracic lymph nodes	2020-04-24 14:16:48	N
52879	48	C83.02	8	2	M	2378	Small cell B-cell lymphoma, intrathoracic lymph nodes	2020-05-01 08:21:41	N
52371	39	C83.12	8	1	N	2389	Mantle cell lymphoma, intrathoracic lymph nodes	2020-04-24 14:16:48	N
52879	48	C83.32	8	2	M	2400	Diffuse large B-cell lymphoma, intrathoracic lymph nodes	2020-05-01 08:21:41	N
52452	67	C83.52	8	1	N	2411	Lymphoblastic (diffuse) lymphoma, intrathoracic lymph nodes	2020-07-24 10:03:13	N
52986	143	C83.72	8	15	N	2422	Burkitt lymphoma, intrathoracic lymph nodes	2020-06-19 10:23:26	N
52371	39	C83.82	8	1	N	2433	Other non-follicular lymphoma, intrathoracic lymph nodes	2020-04-24 14:16:48	N
52879	48	C83.92	8	2	M	2444	Non-follicular (diffuse) lymphoma, unspecified, intrathoracic lymph nodes	2020-05-01 08:21:41	N
52371	39	C84.02	8	1	N	2456	Mycosis fungoides, intrathoracic lymph nodes	2020-04-24 14:16:48	N
52879	48	C84.12	8	2	M	2467	Sezary disease, intrathoracic lymph nodes	2020-05-01 08:21:41	N
52371	39	C84.42	8	1	N	2478	Peripheral T-cell lymphoma, not classified, intrathoracic lymph nodes	2020-04-24 14:16:48	N
52879	48	C84.62	8	2	M	2489	Anaplastic large cell lymphoma, ALK-positive, intrathoracic lymph nodes	2020-05-01 08:21:41	N
52371	39	C84.72	8	1	N	2500	Anaplastic large cell lymphoma, ALK-negative, intrathoracic lymph nodes	2020-04-24 14:16:48	N
52879	48	C84.92	8	2	M	2533	Mature T/NK-cell lymphomas, unspecified, intrathoracic lymph nodes	2020-05-01 08:21:41	N
52371	39	C84.A2	8	1	N	2511	Cutaneous T-cell lymphoma, unspecified, intrathoracic lymph nodes	2020-04-24 14:16:48	N
52879	48	C84.Z2	8	2	M	2522	Other mature T/NK-cell lymphomas, intrathoracic lymph nodes	2020-05-01 08:21:41	N
52371	39	C85.12	8	1	N	2545	Unspecified B-cell lymphoma, intrathoracic lymph nodes	2020-04-24 14:16:48	N
52879	48	C85.22	8	2	M	2556	Mediastinal (thymic) large B-cell lymphoma, intrathoracic lymph nodes	2020-05-01 08:21:41	N
52371	39	C85.82	8	1	N	2567	Other specified types of non-Hodgkin lymphoma, intrathoracic lymph nodes	2020-04-24 14:16:48	N
52879	48	C85.92	8	2	M	2578	Non-Hodgkin lymphoma, unspecified, intrathoracic lymph nodes	2020-05-01 08:21:41	N
52480	51	D00.1	7	1	N	2776	Carcinoma in situ of esophagus	2020-02-07 12:18:57	N
52480	51	D02.22	7	1	N	2795	Carcinoma in situ of left bronchus and lung	2020-02-07 12:18:57	N
52399	33	D05.02	7	9	N	2863	Lobular carcinoma in situ of left breast	2019-11-01 11:58:48	N
52478	20	D05.02	7	1	N	2863	Lobular carcinoma in situ of left breast	2020-01-30 17:47:45	N
52849	27	D05.12	7	1	N	2867	Intraductal carcinoma in situ of left breast	2019-10-18 10:39:06	N
52399	33	D05.82	7	9	N	2871	Other specified type of carcinoma in situ of left breast	2019-11-01 11:58:48	N
52480	51	D05.92	7	1	N	2875	Unspecified type of carcinoma in situ of left breast	2020-02-07 12:18:57	N

## Sheet: ICD-9 codes
sr. no.	ICD-9	ICD-9 actual	Cancer Name
1	1400	140	Malignant neoplasm of upper lip, vermilion border
2	1401	140.1	Malignant neoplasm of lower lip, vermilion border
3	1403	140.3	Malignant neoplasm of upper lip, inner aspect
4	1404	140.4	Malignant neoplasm of lower lip, inner aspect
5	1405	140.5	Malignant neoplasm of lip, unspecified, inner aspect
6	1406	140.6	Malignant neoplasm of commissure of lip
7	1408	140.8	Malignant neoplasm of other sites of lip
8	1409	140.9	Malignant neoplasm of lip, unspecified, vermilion border
9	1410	141	Malignant neoplasm of base of tongue
10	1411	141.1	Malignant neoplasm of dorsal surface of tongue
11	1412	141.2	Malignant neoplasm of tip and lateral border of tongue
12	1413	141.3	Malignant neoplasm of ventral surface of tongue
13	1414	141.4	Malignant neoplasm of anterior two-thirds of tongue, part unspecified
14	1415	141.5	Malignant neoplasm of junctional zone of tongue
15	1416	141.6	Malignant neoplasm of lingual tonsil
16	1418	141.8	Malignant neoplasm of other sites of tongue
17	1419	141.9	Malignant neoplasm of tongue, unspecified
18	1420	142	Malignant neoplasm of parotid gland
19	1421	142.1	Malignant neoplasm of submandibular gland
20	1422	142.2	Malignant neoplasm of sublingual gland
21	1428	142.8	Malignant neoplasm of other major salivary glands
22	1429	142.9	Malignant neoplasm of salivary gland, unspecified
23	1430	143	Malignant neoplasm of upper gum
24	1431	143.1	Malignant neoplasm of lower gum
25	1438	143.8	Malignant neoplasm of other sites of gum
26	1439	143.9	Malignant neoplasm of gum, unspecified
27	1440	144	Malignant neoplasm of anterior portion of floor of mouth
28	1441	144.1	Malignant neoplasm of lateral portion of floor of mouth
29	1448	144.8	Malignant neoplasm of other sites of floor of mouth
30	1449	144.9	Malignant neoplasm of floor of mouth, part unspecified
31	1450	145	Malignant neoplasm of cheek mucosa
32	1451	145.1	Malignant neoplasm of vestibule of mouth
33	1452	145.2	Malignant neoplasm of hard palate
34	1453	145.3	Malignant neoplasm of soft palate
35	1454	145.4	Malignant neoplasm of uvula
36	1455	145.5	Malignant neoplasm of palate, unspecified
37	1456	145.6	Malignant neoplasm of retromolar area
38	1458	145.8	Malignant neoplasm of other specified parts of mouth
39	1459	145.9	Malignant neoplasm of mouth, unspecified
40	1460	146	Malignant neoplasm of tonsil
41	1461	146.1	Malignant neoplasm of tonsillar fossa
42	1462	146.2	Malignant neoplasm of tonsillar pillars (anterior) (posterior)
43	1463	146.3	Malignant neoplasm of vallecula epiglottica
44	1464	146.4	Malignant neoplasm of anterior aspect of epiglottis
45	1465	146.5	Malignant neoplasm of junctional region of oropharynx
46	1466	146.6	Malignant neoplasm of lateral wall of oropharynx
47	1467	146.7	Malignant neoplasm of posterior wall of oropharynx
48	1468	146.8	Malignant neoplasm of other specified sites of oropharynx
49	1469	146.9	Malignant neoplasm of oropharynx, unspecified site
50	1470	147	Malignant neoplasm of superior wall of nasopharynx
51	1471	147.1	Malignant neoplasm of posterior wall of nasopharynx
52	1472	147.2	Malignant neoplasm of lateral wall of nasopharynx
53	1473	147.3	Malignant neoplasm of anterior wall of nasopharynx
54	1478	147.8	Malignant neoplasm of other specified sites of nasopharynx
55	1479	147.9	Malignant neoplasm of nasopharynx, unspecified site
56	1480	148	Malignant neoplasm of postcricoid region of hypopharynx
57	1481	148.1	Malignant neoplasm of pyriform sinus
58	1482	148.2	Malignant neoplasm of aryepiglottic fold, hypopharyngeal aspect
59	1483	148.3	Malignant neoplasm of posterior hypopharyngeal wall
60	1488	148.8	Malignant neoplasm of other specified sites of hypopharynx
61	1489	148.9	Malignant neoplasm of hypopharynx, unspecified site
62	1490	149	Malignant neoplasm of pharynx, unspecified
63	1491	149.1	Malignant neoplasm of waldeyer's ring
64	1498	149.8	Malignant neoplasm of other sites within the lip and oral cavity
65	1499	149.9	Malignant neoplasm of ill-defined sites within the lip and oral cavity
66	150	150	MALIGNANT NEOPLASM OF ESOPHAGUS
67	1500	150	Malignant neoplasm of cervical esophagus
68	1501	150.1	Malignant neoplasm of thoracic esophagus
69	1502	150.2	Malignant neoplasm of abdominal esophagus
70	1503	150.3	Malignant neoplasm of upper third of esophagus
71	1504	150.4	Malignant neoplasm of middle third of esophagus
72	1505	150.5	Malignant neoplasm of lower third of esophagus
73	1508	150.8	Malignant neoplasm of other specified part of esophagus
74	1509	150.9	Malignant neoplasm of esophagus, unspecified site
75	1510	151	Malignant neoplasm of cardia
76	1511	151.1	Malignant neoplasm of pylorus
77	1512	151.2	Malignant neoplasm of pyloric antrum
78	1513	151.3	Malignant neoplasm of fundus of stomach
79	1514	151.4	Malignant neoplasm of body of stomach
80	1515	151.5	Malignant neoplasm of lesser curvature of stomach, unspecified
81	1516	151.6	Malignant neoplasm of greater curvature of stomach, unspecified
82	1518	151.8	Malignant neoplasm of other specified sites of stomach
83	1519	151.9	Malignant neoplasm of stomach, unspecified site
84	1520	152	Malignant neoplasm of duodenum
85	1521	152.1	Malignant neoplasm of jejunum
86	1522	152.2	Malignant neoplasm of ileum
87	1523	152.3	Malignant neoplasm of Meckel's diverticulum
88	1528	152.8	Malignant neoplasm of other specified sites of small intestine
89	1529	152.9	Malignant neoplasm of small intestine, unspecified site
90	1530	153	Malignant neoplasm of hepatic flexure
91	1531	153.1	Malignant neoplasm of transverse colon
92	1532	153.2	Malignant neoplasm of descending colon
93	1533	153.3	Malignant neoplasm of sigmoid colon
94	1534	153.4	Malignant neoplasm of cecum
95	1535	153.5	Malignant neoplasm of appendix vermiformis
96	1536	153.6	Malignant neoplasm of ascending colon
97	1537	153.7	Malignant neoplasm of splenic flexure
98	1538	153.8	Malignant neoplasm of other specified sites of large intestine
99	1539	153.9	Malignant neoplasm of colon, unspecified site
100	1540	154	Malignant neoplasm of rectosigmoid junction
101	1541	154.1	Malignant neoplasm of rectum
102	1542	154.2	Malignant neoplasm of anal canal
103	1543	154.3	Malignant neoplasm of anus, unspecified site
104	1548	154.8	Malignant neoplasm of other sites of rectum, rectosigmoid junction, and anus
105	1550	155	Malignant neoplasm of liver, primary
106	1551	155.1	Malignant neoplasm of intrahepatic bile ducts
107	1552	155.2	Malignant neoplasm of liver, not specified as primary or secondary
108	1560	156	Malignant neoplasm of gallbladder
109	1561	156.1	Malignant neoplasm of extrahepatic bile ducts
110	1562	156.2	Malignant neoplasm of ampulla of vater
111	1568	156.8	Malignant neoplasm of other specified sites of gallbladder and extrahepatic bile ducts
112	1569	156.9	Malignant neoplasm of biliary tract, part unspecified site
113	1570	157	Malignant neoplasm of head of pancreas
114	1571	157.1	Malignant neoplasm of body of pancreas
115	1572	157.2	Malignant neoplasm of tail of pancreas
116	1573	157.3	Malignant neoplasm of pancreatic duct
117	1574	157.4	Malignant neoplasm of islets of langerhans
118	1578	157.8	Malignant neoplasm of other specified sites of pancreas
119	1579	157.9	Malignant neoplasm of pancreas, part unspecified
120	1580	158	Malignant neoplasm of retroperitoneum
121	1588	158.8	Malignant neoplasm of specified parts of peritoneum
122	1589	158.9	Malignant neoplasm of peritoneum, unspecified
123	1590	159	Malignant neoplasm of intestinal tract, part unspecified
124	1591	159.1	Malignant neoplasm of spleen, not elsewhere classified
125	1598	159.8	Malignant neoplasm of other sites of digestive system and intra-abdominal organs
126	1599	159.9	Malignant neoplasm of ill-defined sites within the digestive organs and peritoneum
127	1600	160	Malignant neoplasm of nasal cavities
128	1601	160.1	Malignant neoplasm of auditory tube, middle ear, and mastoid air cells
129	1602	160.2	Malignant neoplasm of maxillary sinus
130	1603	160.3	Malignant neoplasm of ethmoidal sinus
131	1604	160.4	Malignant neoplasm of frontal sinus
132	1605	160.5	Malignant neoplasm of sphenoidal sinus
133	1608	160.8	Malignant neoplasm of other accessory sinuses
134	1609	160.9	Malignant neoplasm of accessory sinus, unspecified
135	1610	161	Malignant neoplasm of glottis
136	1611	161.1	Malignant neoplasm of supraglottis
137	1612	161.2	Malignant neoplasm of subglottis
138	1613	161.3	Malignant neoplasm of laryngeal cartilages
139	1618	161.8	Malignant neoplasm of other specified sites of larynx
140	1619	161.9	Malignant neoplasm of larynx, unspecified
141	1620	162	Malignant neoplasm of trachea
142	1622	162.2	Malignant neoplasm of main bronchus
143	1623	162.3	Malignant neoplasm of upper lobe, bronchus or lung
144	1624	162.4	Malignant neoplasm of middle lobe, bronchus or lung
145	1625	162.5	Malignant neoplasm of lower lobe, bronchus or lung
146	1628	162.8	Malignant neoplasm of other parts of bronchus or lung
147	1629	162.9	Malignant neoplasm of bronchus and lung, unspecified
148	1630	163	Malignant neoplasm of parietal pleura
149	1631	163.1	Malignant neoplasm of visceral pleura
150	1638	163.8	Malignant neoplasm of other specified sites of pleura
151	1639	163.9	Malignant neoplasm of pleura, unspecified
152	1640	164	Malignant neoplasm of thymus
153	1641	164.1	Malignant neoplasm of heart
154	1642	164.2	Malignant neoplasm of anterior mediastinum
155	1643	164.3	Malignant neoplasm of posterior mediastinum
156	1648	164.8	Malignant neoplasm of other parts of mediastinum
157	1649	164.9	Malignant neoplasm of mediastinum, part unspecified
158	1650	165	Malignant neoplasm of upper respiratory tract, part unspecified
159	1658	165.8	Malignant neoplasm of other sites within the respiratory system and intrathoracic organs
160	1659	165.9	Malignant neoplasm of ill-defined sites within the respiratory system
161	1700	170	Malignant neoplasm of bones of skull and face, except mandible
162	1701	170.1	Malignant neoplasm of mandible
163	1702	170.2	Malignant neoplasm of vertebral column, excluding sacrum and coccyx
164	1703	170.3	Malignant neoplasm of ribs, sternum, and clavicle
165	1704	170.4	Malignant neoplasm of scapula and long bones of upper limb
166	1705	170.5	Malignant neoplasm of short bones of upper limb
167	1706	170.6	Malignant neoplasm of pelvic bones, sacrum, and coccyx
168	1707	170.7	Malignant neoplasm of long bones of lower limb
169	1708	170.8	Malignant neoplasm of short bones of lower limb
170	1709	170.9	Malignant neoplasm of bone and articular cartilage, site unspecified
171	1710	171	Malignant neoplasm of connective and other soft tissue of head, face, and neck
172	1712	171.2	Malignant neoplasm of connective and other soft tissue of upper limb, including shoulder
173	1713	171.3	Malignant neoplasm of connective and other soft tissue of lower limb, including hip
174	1714	171.4	Malignant neoplasm of connective and other soft tissue of thorax
175	1715	171.5	Malignant neoplasm of connective and other soft tissue of abdomen
176	1716	171.6	Malignant neoplasm of connective and other soft tissue of pelvis
177	1717	171.7	Malignant neoplasm of connective and other soft tissue of trunk, unspecified
178	1718	171.8	Malignant neoplasm of other specified sites of connective and other soft tissue
179	1719	171.9	Malignant neoplasm of connective and other soft tissue, site unspecified
180	1720	172	Malignant melanoma of skin of lip
181	1721	172.1	Malignant melanoma of skin of eyelid, including canthus
182	1722	172.2	Malignant melanoma of skin of ear and external auditory canal
183	1723	172.3	Malignant melanoma of skin of other and unspecified parts of face
184	1724	172.4	Malignant melanoma of skin of scalp and neck
185	1725	172.5	Malignant melanoma of skin of trunk, except scrotum
186	1726	172.6	Malignant melanoma of skin of upper limb, including shoulder
187	1727	172.7	Malignant melanoma of skin of lower limb, including hip
188	1728	172.8	Malignant melanoma of other specified sites of skin
189	1729	172.9	Melanoma of skin, site unspecified
190	1730	173	Malig neo skin lip
191	17300	173	Unspecified malignant neoplasm of skin of lip
192	17301	173.01	Basal cell carcinoma of skin of lip
193	17302	173.02	Squamous cell carcinoma of skin of lip
194	17309	173.09	Other specified malignant neoplasm of skin of lip
195	1731	173.1	Malig neo skin eyelid
196	17310	173.1	Unspecified malignant neoplasm of eyelid, including canthus
197	17311	173.11	Basal cell carcinoma of eyelid, including canthus
198	17312	173.12	Squamous cell carcinoma of eyelid, including canthus
199	17319	173.19	Other specified malignant neoplasm of eyelid, including canthus
200	1732	173.2	Malig neo skin ear
201	17320	173.2	Unspecified malignant neoplasm of skin of ear and external auditory canal
202	17321	173.21	Basal cell carcinoma of skin of ear and external auditory canal
203	17322	173.22	Squamous cell carcinoma of skin of ear and external auditory canal
204	17329	173.29	Other specified malignant neoplasm of skin of ear and external auditory canal
205	1733	173.3	Mal neo skin face NEC
206	17330	173.3	Unspecified malignant neoplasm of skin of other and unspecified parts of face
207	17331	173.31	Basal cell carcinoma of skin of other and unspecified parts of face
208	17332	173.32	Squamous cell carcinoma of skin of other and unspecified parts of face
209	17339	173.39	Other specified malignant neoplasm of skin of other and unspecified parts of face
210	1734	173.4	Mal neo scalp/skin neck
211	17340	173.4	Unspecified malignant neoplasm of scalp and skin of neck
212	17341	173.41	Basal cell carcinoma of scalp and skin of neck
213	17342	173.42	Squamous cell carcinoma of scalp and skin of neck
214	17349	173.49	Other specified malignant neoplasm of scalp and skin of neck
215	1735	173.5	Malig neo skin trunk
216	17350	173.5	Unspecified malignant neoplasm of skin of trunk, except scrotum
217	17351	173.51	Basal cell carcinoma of skin of trunk, except scrotum
218	17352	173.52	Squamous cell carcinoma of skin of trunk, except scrotum
219	17359	173.59	Other specified malignant neoplasm of skin of trunk, except scrotum
220	1736	173.6	Malig neo skin arm
221	17360	173.6	Unspecified malignant neoplasm of skin of upper limb, including shoulder
222	17361	173.61	Basal cell carcinoma of skin of upper limb, including shoulder
223	17362	173.62	Squamous cell carcinoma of skin of upper limb, including shoulder
224	17369	173.69	Other specified malignant neoplasm of skin of upper limb, including shoulder
225	1737	173.7	Malig neo skin leg
226	17370	173.7	Unspecified malignant neoplasm of skin of lower limb, including hip
227	17371	173.71	Basal cell carcinoma of skin of lower limb, including hip
228	17372	173.72	Squamous cell carcinoma of skin of lower limb, including hip
229	17379	173.79	Other specified malignant neoplasm of skin of lower limb, including hip
230	1738	173.8	Malig neo skin NEC
231	17380	173.8	Unspecified malignant neoplasm of other specified sites of skin
232	17381	173.81	Basal cell carcinoma of other specified sites of skin
233	17382	173.82	Squamous cell carcinoma of other specified sites of skin
234	17389	173.89	Other specified malignant neoplasm of other specified sites of skin
235	1739	173.9	Malig neo skin NOS
236	17390	173.9	Unspecified malignant neoplasm of skin, site unspecified
237	17391	173.91	Basal cell carcinoma of skin, site unspecified
238	17392	173.92	Squamous cell carcinoma of skin, site unspecified
239	17399	173.99	Other specified malignant neoplasm of skin, site unspecified
240	1740	174	Malignant neoplasm of nipple and areola of female breast
241	1741	174.1	Malignant neoplasm of central portion of female breast
242	1742	174.2	Malignant neoplasm of upper-inner quadrant of female breast
243	1743	174.3	Malignant neoplasm of lower-inner quadrant of female breast
244	1744	174.4	Malignant neoplasm of upper-outer quadrant of female breast
245	1745	174.5	Malignant neoplasm of lower-outer quadrant of female breast
246	1746	174.6	Malignant neoplasm of axillary tail of female breast
247	1748	174.8	Malignant neoplasm of other specified sites of female breast
248	1749	174.9	Malignant neoplasm of breast (female), unspecified
249	1750	175	Malignant neoplasm of nipple and areola of male breast
250	1759	175.9	Malignant neoplasm of other and unspecified sites of male breast
251	1760	176	Kaposi's sarcoma, skin
252	1761	176.1	Kaposi's sarcoma, soft tissue
253	1762	176.2	Kaposi's sarcoma, palate
254	1763	176.3	Kaposi's sarcoma, gastrointestinal sites
255	1764	176.4	Kaposi's sarcoma, lung
256	1765	176.5	Kaposi's sarcoma, lymph nodes
257	1768	176.8	Kaposi's sarcoma, other specified sites
258	1769	176.9	Kaposi's sarcoma, unspecified site
259	179	179	Malignant neoplasm of uterus, part unspecified
260	1800	180	Malignant neoplasm of endocervix
261	1801	180.1	Malignant neoplasm of exocervix
262	1808	180.8	Malignant neoplasm of other specified sites of cervix
263	1809	180.9	Malignant neoplasm of cervix uteri, unspecified site
264	181	181	Malignant neoplasm of placenta
265	1820	182	Malignant neoplasm of corpus uteri, except isthmus
266	1821	182.1	Malignant neoplasm of isthmus
267	1828	182.8	Malignant neoplasm of other specified sites of body of uterus
268	1830	183	Malignant neoplasm of ovary
269	1832	183.2	Malignant neoplasm of fallopian tube
270	1833	183.3	Malignant neoplasm of broad ligament of uterus
271	1834	183.4	Malignant neoplasm of parametrium
272	1835	183.5	Malignant neoplasm of round ligament of uterus
273	1838	183.8	Malignant neoplasm of other specified sites of uterine adnexa
274	1839	183.9	Malignant neoplasm of uterine adnexa, unspecified site
275	1840	184	Malignant neoplasm of vagina
276	1841	184.1	Malignant neoplasm of labia majora
277	1842	184.2	Malignant neoplasm of labia minora
278	1843	184.3	Malignant neoplasm of clitoris
279	1844	184.4	Malignant neoplasm of vulva, unspecified site
280	1848	184.8	Malignant neoplasm of other specified sites of female genital organs
281	1849	184.9	Malignant neoplasm of female genital organ, site unspecified
282	185	185	Malignant neoplasm of prostate
283	1860	186	Malignant neoplasm of undescended testis
284	1869	186.9	Malignant neoplasm of other and unspecified testis
285	1871	187.1	Malignant neoplasm of prepuce
286	1872	187.2	Malignant neoplasm of glans penis
287	1873	187.3	Malignant neoplasm of body of penis
288	1874	187.4	Malignant neoplasm of penis, part unspecified
289	1875	187.5	Malignant neoplasm of epididymis
290	1876	187.6	Malignant neoplasm of spermatic cord
291	1877	187.7	Malignant neoplasm of scrotum
292	1878	187.8	Malignant neoplasm of other specified sites of male genital organs
293	1879	187.9	Malignant neoplasm of male genital organ, site unspecified
294	1880	188	Malignant neoplasm of trigone of urinary bladder
295	1881	188.1	Malignant neoplasm of dome of urinary bladder
296	1882	188.2	Malignant neoplasm of lateral wall of urinary bladder
297	1883	188.3	Malignant neoplasm of anterior wall of urinary bladder
298	1884	188.4	Malignant neoplasm of posterior wall of urinary bladder
299	1885	188.5	Malignant neoplasm of bladder neck
300	1886	188.6	Malignant neoplasm of ureteric orifice
301	1887	188.7	Malignant neoplasm of urachus
302	1888	188.8	Malignant neoplasm of other specified sites of bladder
303	1889	188.9	Malignant neoplasm of bladder, part unspecified
304	1890	189	Malignant neoplasm of kidney, except pelvis
305	1891	189.1	Malignant neoplasm of renal pelvis
306	1892	189.2	Malignant neoplasm of ureter
307	1893	189.3	Malignant neoplasm of urethra
308	1894	189.4	Malignant neoplasm of paraurethral glands
309	1898	189.8	Malignant neoplasm of other specified sites of urinary organs
310	1899	189.9	Malignant neoplasm of urinary organ, site unspecified
311	1900	190	Malignant neoplasm of eyeball, except conjunctiva, cornea, retina, and choroid
312	1901	190.1	Malignant neoplasm of orbit
313	1902	190.2	Malignant neoplasm of lacrimal gland
314	1903	190.3	Malignant neoplasm of conjunctiva
315	1904	190.4	Malignant neoplasm of cornea
316	1905	190.5	Malignant neoplasm of retina
317	1906	190.6	Malignant neoplasm of choroid
318	1907	190.7	Malignant neoplasm of lacrimal duct
319	1908	190.8	Malignant neoplasm of other specified sites of eye
320	1909	190.9	Malignant neoplasm of eye, part unspecified
321	1910	191	Malignant neoplasm of cerebrum, except lobes and ventricles
322	1911	191.1	Malignant neoplasm of frontal lobe
323	1912	191.2	Malignant neoplasm of temporal lobe
324	1913	191.3	Malignant neoplasm of parietal lobe
325	1914	191.4	Malignant neoplasm of occipital lobe
326	1915	191.5	Malignant neoplasm of ventricles
327	1916	191.6	Malignant neoplasm of cerebellum nos
328	1917	191.7	Malignant neoplasm of brain stem
329	1918	191.8	Malignant neoplasm of other parts of brain
330	1919	191.9	Malignant neoplasm of brain, unspecified
331	1920	192	Malignant neoplasm of cranial nerves
332	1921	192.1	Malignant neoplasm of cerebral meninges
333	1922	192.2	Malignant neoplasm of spinal cord
334	1923	192.3	Malignant neoplasm of spinal meninges
335	1928	192.8	Malignant neoplasm of other specified sites of nervous system
336	1929	192.9	Malignant neoplasm of nervous system, part unspecified
337	193	193	Malignant neoplasm of thyroid gland
338	1940	194	Malignant neoplasm of adrenal gland
339	1941	194.1	Malignant neoplasm of parathyroid gland
340	1943	194.3	Malignant neoplasm of pituitary gland and craniopharyngeal duct
341	1944	194.4	Malignant neoplasm of pineal gland
342	1945	194.5	Malignant neoplasm of carotid body
343	1946	194.6	Malignant neoplasm of aortic body and other paraganglia
344	1948	194.8	Malignant neoplasm of other endocrine glands and related structures
345	1949	194.9	Malignant neoplasm of endocrine gland, site unspecified
346	1950	195	Malignant neoplasm of head, face, and neck
347	1951	195.1	Malignant neoplasm of thorax
348	1952	195.2	Malignant neoplasm of abdomen
349	1953	195.3	Malignant neoplasm of pelvis
350	1954	195.4	Malignant neoplasm of upper limb
351	1955	195.5	Malignant neoplasm of lower limb
352	1958	195.8	Malignant neoplasm of other specified sites
353	1960	196	Secondary and unspecified malignant neoplasm of lymph nodes of head, face, and neck
354	1961	196.1	Secondary and unspecified malignant neoplasm of intrathoracic lymph nodes
355	1962	196.2	Secondary and unspecified malignant neoplasm of intra-abdominal lymph nodes
356	1963	196.3	Secondary and unspecified malignant neoplasm of lymph nodes of axilla and upper limb
357	1965	196.5	Secondary and unspecified malignant neoplasm of lymph nodes of inguinal region and lower limb
358	1966	196.6	Secondary and unspecified malignant neoplasm of intrapelvic lymph nodes
359	1968	196.8	Secondary and unspecified malignant neoplasm of lymph nodes of multiple sites
360	1969	196.9	Secondary and unspecified malignant neoplasm of lymph nodes, site unspecified
361	1970	197	Secondary malignant neoplasm of lung
362	1971	197.1	Secondary malignant neoplasm of mediastinum
363	1972	197.2	Secondary malignant neoplasm of pleura
364	1973	197.3	Secondary malignant neoplasm of other respiratory organs
365	1974	197.4	Secondary malignant neoplasm of small intestine including duodenum
366	1975	197.5	Secondary malignant neoplasm of large intestine and rectum
367	1976	197.6	Secondary malignant neoplasm of retroperitoneum and peritoneum
368	1977	197.7	Malignant neoplasm of liver, secondary
369	1978	197.8	Secondary malignant neoplasm of other digestive organs and spleen
370	1980	198	Secondary malignant neoplasm of kidney
371	1981	198.1	Secondary malignant neoplasm of other urinary organs
372	1982	198.2	Secondary malignant neoplasm of skin
373	1983	198.3	Secondary malignant neoplasm of brain and spinal cord
374	1984	198.4	Secondary malignant neoplasm of other parts of nervous system
375	1985	198.5	Secondary malignant neoplasm of bone and bone marrow
376	1986	198.6	Secondary malignant neoplasm of ovary
377	1987	198.7	Secondary malignant neoplasm of adrenal gland
378	19881	198.81	Secondary malignant neoplasm of breast
379	19882	198.82	Secondary malignant neoplasm of genital organs
380	19889	198.89	Secondary malignant neoplasm of other specified sites
381	1990	199	Disseminated malignant neoplasm without specification of site
382	1991	199.1	Other malignant neoplasm without specification of site
383	1992	199.2	Malignant neoplasm associated with transplant organ
384	20000	200	Reticulosarcoma, unspecified site, extranodal and solid organ sites
385	20001	200.01	Reticulosarcoma, lymph nodes of head, face, and neck
386	20002	200.02	Reticulosarcoma, intrathoracic lymph nodes
387	20003	200.03	Reticulosarcoma, intra-abdominal lymph nodes
388	20004	200.04	Reticulosarcoma, lymph nodes of axilla and upper limb
389	20005	200.05	Reticulosarcoma, lymph nodes of inguinal region and lower limb
390	20006	200.06	Reticulosarcoma, intrapelvic lymph nodes
391	20007	200.07	Reticulosarcoma, spleen
392	20008	200.08	Reticulosarcoma, lymph nodes of multiple sites
393	20010	200.1	Lymphosarcoma, unspecified site, extranodal and solid organ sites
394	20011	200.11	Lymphosarcoma, lymph nodes of head, face, and neck
395	20012	200.12	Lymphosarcoma, intrathoracic lymph nodes
396	20013	200.13	Lymphosarcoma, intra-abdominal lymph nodes
397	20014	200.14	Lymphosarcoma, lymph nodes of axilla and upper limb
398	20015	200.15	Lymphosarcoma, lymph nodes of inguinal region and lower limb
399	20016	200.16	Lymphosarcoma, intrapelvic lymph nodes
400	20017	200.17	Lymphosarcoma, spleen
401	20018	200.18	Lymphosarcoma, lymph nodes of multiple sites
402	20020	200.2	Burkitt's tumor or lymphoma, unspecified site, extranodal and solid organ sites
403	20021	200.21	Burkitt's tumor or lymphoma, lymph nodes of head, face, and neck
404	20022	200.22	Burkitt's tumor or lymphoma, intrathoracic lymph nodes
405	20023	200.23	Burkitt's tumor or lymphoma, intra-abdominal lymph nodes
406	20024	200.24	Burkitt's tumor or lymphoma, lymph nodes of axilla and upper limb
407	20025	200.25	Burkitt's tumor or lymphoma, lymph nodes of inguinal region and lower limb
408	20026	200.26	Burkitt's tumor or lymphoma, intrapelvic lymph nodes
409	20027	200.27	Burkitt's tumor or lymphoma, spleen
410	20028	200.28	Burkitt's tumor or lymphoma, lymph nodes of multiple sites
411	20030	200.3	Marginal zone lymphoma, unspecified site, extranodal and solid organ sites
412	20031	200.31	Marginal zone lymphoma, lymph nodes of head, face, and neck
413	20032	200.32	Marginal zone lymphoma, intrathoracic lymph nodes
414	20033	200.33	Marginal zone lymphoma, intraabdominal lymph nodes
415	20034	200.34	Marginal zone lymphoma, lymph nodes of axilla and upper limb
416	20035	200.35	Marginal zone lymphoma, lymph nodes of inguinal region and lower limb
417	20036	200.36	Marginal zone lymphoma, intrapelvic lymph nodes
418	20037	200.37	Marginal zone lymphoma, spleen
419	20038	200.38	Marginal zone lymphoma, lymph nodes of multiple sites
420	20040	200.4	Mantle cell lymphoma, unspecified site, extranodal and solid organ sites
421	20041	200.41	Mantle cell lymphoma, lymph nodes of head, face, and neck
422	20042	200.42	Mantle cell lymphoma, intrathoracic lymph nodes
423	20043	200.43	Mantle cell lymphoma, intra-abdominal lymph nodes
424	20044	200.44	Mantle cell lymphoma, lymph nodes of axilla and upper limb
425	20045	200.45	Mantle cell lymphoma, lymph nodes of inguinal region and lower limb
426	20046	200.46	Mantle cell lymphoma, intrapelvic lymph nodes
427	20047	200.47	Mantle cell lymphoma, spleen
428	20048	200.48	Mantle cell lymphoma, lymph nodes of multiple sites
429	20050	200.5	Primary central nervous system lymphoma, unspecified site, extranodal and solid organ sites
430	20051	200.51	Primary central nervous system lymphoma, lymph nodes of head, face, and neck
431	20052	200.52	Primary central nervous system lymphoma, intrathoracic lymph nodes
432	20053	200.53	Primary central nervous system lymphoma, intra-abdominal lymph nodes
433	20054	200.54	Primary central nervous system lymphoma, lymph nodes of axilla and upper limb
434	20055	200.55	Primary central nervous system lymphoma, lymph nodes of inguinal region and lower limb
435	20056	200.56	Primary central nervous system lymphoma, intrapelvic lymph nodes
436	20057	200.57	Primary central nervous system lymphoma, spleen
437	20058	200.58	Primary central nervous system lymphoma, lymph nodes of multiple sites
438	20060	200.6	Anaplastic large cell lymphoma, unspecified site, extranodal and solid organ sites
439	20061	200.61	Anaplastic large cell lymphoma, lymph nodes of head, face, and neck
440	20062	200.62	Anaplastic large cell lymphoma, intrathoracic lymph nodes
441	20063	200.63	Anaplastic large cell lymphoma, intra-abdominal lymph nodes
442	20064	200.64	Anaplastic large cell lymphoma, lymph nodes of axilla and upper limb
443	20065	200.65	Anaplastic large cell lymphoma, lymph nodes of inguinal region and lower limb
444	20066	200.66	Anaplastic large cell lymphoma, intrapelvic lymph nodes
445	20067	200.67	Anaplastic large cell lymphoma, spleen
446	20068	200.68	Anaplastic large cell lymphoma, lymph nodes of multiple sites
447	20070	200.7	Large cell lymphoma, unspecified site, extranodal and solid organ sites
448	20071	200.71	Large cell lymphoma, lymph nodes of head, face, and neck
449	20072	200.72	Large cell lymphoma, intrathoracic lymph nodes
450	20073	200.73	Large cell lymphoma, intra-abdominal lymph nodes
451	20074	200.74	Large cell lymphoma, lymph nodes of axilla and upper limb
452	20075	200.75	Large cell lymphoma, lymph nodes of inguinal region and lower limb
453	20076	200.76	Large cell lymphoma, intrapelvic lymph nodes
454	20077	200.77	Large cell lymphoma, spleen
455	20078	200.78	Large cell lymphoma, lymph nodes of multiple sites
456	20080	200.8	Other named variants of lymphosarcoma and reticulosarcoma, unspecified site, extranodal and solid organ sites
457	20081	200.81	Other named variants of lymphosarcoma and reticulosarcoma, lymph nodes of head, face, and neck
458	20082	200.82	Other named variants of lymphosarcoma and reticulosarcoma,intrathoracic lymph nodes
459	20083	200.83	Other named variants of lymphosarcoma and reticulosarcoma, intra-abdominal lymph nodes
460	20084	200.84	Other named variants of lymphosarcoma and reticulosarcoma, lymph nodes of axilla and upper limb
461	20085	200.85	Other named variants of lymphosarcoma and reticulosarcoma, lymph nodes of inguinal region and lower limb
462	20086	200.86	Other named variants of lymphosarcoma and reticulosarcoma, intrapelvic lymph nodes
463	20087	200.87	Other named variants of lymphosarcoma and reticulosarcoma, spleen
464	20088	200.88	Other named variants of lymphosarcoma and reticulosarcoma, lymph nodes of multiple sites
465	20100	201	Hodgkin's paragranuloma, unspecified site, extranodal and solid organ sites
466	20101	201.01	Hodgkin's paragranuloma, lymph nodes of head, face, and neck
467	20102	201.02	Hodgkin's paragranuloma, intrathoracic lymph nodes
468	20103	201.03	Hodgkin's paragranuloma, intra-abdominal lymph nodes
469	20104	201.04	Hodgkin's paragranuloma, lymph nodes of axilla and upper limb
470	20105	201.05	Hodgkin's paragranuloma, lymph nodes of inguinal region and lower limb
471	20106	201.06	Hodgkin's paragranuloma, intrapelvic lymph nodes
472	20107	201.07	Hodgkin's paragranuloma, spleen
473	20108	201.08	Hodgkin's paragranuloma, lymph nodes of multiple sites
474	20110	201.1	Hodgkin's granuloma, unspecified site, extranodal and solid organ sites
475	20111	201.11	Hodgkin's granuloma, lymph nodes of head, face, and neck
476	20112	201.12	Hodgkin's granuloma, intrathoracic lymph nodes
477	20113	201.13	Hodgkin's granuloma, intra-abdominal lymph nodes
478	20114	201.14	Hodgkin's granuloma, lymph nodes of axilla and upper limb
479	20115	201.15	Hodgkin's granuloma, lymph nodes of inguinal region and lower limb
480	20116	201.16	Hodgkin's granuloma, intrapelvic lymph nodes
481	20117	201.17	Hodgkin's granuloma, spleen
482	20118	201.18	Hodgkin's granuloma, lymph nodes of multiple sites
483	20120	201.2	Hodgkin's sarcoma, unspecified site, extranodal and solid organ sites
484	20121	201.21	Hodgkin's sarcoma, lymph nodes of head, face, and neck
485	20122	201.22	Hodgkin's sarcoma, intrathoracic lymph nodes
486	20123	201.23	Hodgkin's sarcoma, intra-abdominal lymph nodes
487	20124	201.24	Hodgkin's sarcoma, lymph nodes of axilla and upper limb
488	20125	201.25	Hodgkin's sarcoma, lymph nodes of inguinal region and lower limb
489	20126	201.26	Hodgkin's sarcoma, intrapelvic lymph nodes
490	20127	201.27	Hodgkin's sarcoma, spleen
491	20128	201.28	Hodgkin's sarcoma, lymph nodes of multiple sites
492	20140	201.4	Hodgkin's disease, lymphocytic-histiocytic predominance, unspecified site, extranodal and solid organ sites
493	20141	201.41	Hodgkin's disease, lymphocytic-histiocytic predominance, lymph nodes of head, face, and neck
494	20142	201.42	Hodgkin's disease, lymphocytic-histiocytic predominance, intrathoracic lymph nodes
495	20143	201.43	Hodgkin's disease, lymphocytic-histiocytic predominance, intra-abdominal lymph nodes
496	20144	201.44	Hodgkin's disease, lymphocytic-histiocytic predominance, lymph nodes of axilla and upper limb
497	20145	201.45	Hodgkin's disease, lymphocytic-histiocytic predominance, lymph nodes of inguinal region and lower limb
498	20146	201.46	Hodgkin's disease, lymphocytic-histiocytic predominance, intrapelvic lymph nodes
499	20147	201.47	Hodgkin's disease, lymphocytic-histiocytic predominance, spleen
500	20148	201.48	Hodgkin's disease, lymphocytic-histiocytic predominance, lymph nodes of multiple sites
501	20150	201.5	Hodgkin's disease, nodular sclerosis, unspecified site, extranodal and solid organ sites
502	20151	201.51	Hodgkin's disease, nodular sclerosis, lymph nodes of head, face, and neck
503	20152	201.52	Hodgkin's disease, nodular sclerosis, intrathoracic lymph nodes
504	20153	201.53	Hodgkin's disease, nodular sclerosis, intra-abdominal lymph nodes
505	20154	201.54	Hodgkin's disease, nodular sclerosis, lymph nodes of axilla and upper limb
506	20155	201.55	Hodgkin's disease, nodular sclerosis, lymph nodes of inguinal region and lower limb
507	20156	201.56	Hodgkin's disease, nodular sclerosis, intrapelvic lymph nodes
508	20157	201.57	Hodgkin's disease, nodular sclerosis, spleen
509	20158	201.58	Hodgkin's disease, nodular sclerosis, lymph nodes of multiple sites
510	20160	201.6	Hodgkin's disease, mixed cellularity, unspecified site, extranodal and solid organ sites
511	20161	201.61	Hodgkin's disease, mixed cellularity, lymph nodes of head, face, and neck
512	20162	201.62	Hodgkin's disease, mixed cellularity, intrathoracic lymph nodes
513	20163	201.63	Hodgkin's disease, mixed cellularity, intra-abdominal lymph nodes
514	20164	201.64	Hodgkin's disease, mixed cellularity, lymph nodes of axilla and upper limb
515	20165	201.65	Hodgkin's disease, mixed cellularity, lymph nodes of inguinal region and lower limb
516	20166	201.66	Hodgkin's disease, mixed cellularity, intrapelvic lymph nodes
517	20167	201.67	Hodgkin's disease, mixed cellularity, spleen
518	20168	201.68	Hodgkin's disease, mixed cellularity, lymph nodes of multiple sites
519	20170	201.7	Hodgkin's disease, lymphocytic depletion, unspecified site, extranodal and solid organ sites
520	20171	201.71	Hodgkin's disease, lymphocytic depletion, lymph nodes of head, face, and neck
521	20172	201.72	Hodgkin's disease, lymphocytic depletion, intrathoracic lymph nodes
522	20173	201.73	Hodgkin's disease, lymphocytic depletion, intra-abdominal lymph nodes
523	20174	201.74	Hodgkin's disease, lymphocytic depletion, lymph nodes of axilla and upper limb
524	20175	201.75	Hodgkin's disease, lymphocytic depletion, lymph nodes of inguinal region and lower limb
525	20176	201.76	Hodgkin's disease, lymphocytic depletion, intrapelvic lymph nodes
526	20177	201.77	Hodgkin's disease, lymphocytic depletion, spleen
527	20178	201.78	Hodgkin's disease, lymphocytic depletion, lymph nodes of multiple sites
528	20190	201.9	Hodgkin's disease, unspecified type, unspecified site, extranodal and solid organ sites
529	20191	201.91	Hodgkin's disease, unspecified type, lymph nodes of head, face, and neck
530	20192	201.92	Hodgkin's disease, unspecified type, intrathoracic lymph nodes
531	20193	201.93	Hodgkin's disease, unspecified type, intra-abdominal lymph nodes
532	20194	201.94	Hodgkin's disease, unspecified type, lymph nodes of axilla and upper limb
533	20195	201.95	Hodgkin's disease, unspecified type, lymph nodes of inguinal region and lower limb
534	20196	201.96	Hodgkin's disease, unspecified type, intrapelvic lymph nodes
535	20197	201.97	Hodgkin's disease, unspecified type, spleen
536	20198	201.98	Hodgkin's disease, unspecified type, lymph nodes of multiple sites
537	20200	202	Nodular lymphoma, unspecified site, extranodal and solid organ sites
538	20201	202.01	Nodular lymphoma, lymph nodes of head, face, and neck
539	20202	202.02	Nodular lymphoma, intrathoracic lymph nodes
540	20203	202.03	Nodular lymphoma, intra-abdominal lymph nodes
541	20204	202.04	Nodular lymphoma, lymph nodes of axilla and upper limb
542	20205	202.05	Nodular lymphoma, lymph nodes of inguinal region and lower limb
543	20206	202.06	Nodular lymphoma, intrapelvic lymph nodes
544	20207	202.07	Nodular lymphoma, spleen
545	20208	202.08	Nodular lymphoma, lymph nodes of multiple sites
546	20210	202.1	Mycosis fungoides, unspecified site, extranodal and solid organ sites
547	20211	202.11	Mycosis fungoides, lymph nodes of head, face, and neck
548	20212	202.12	Mycosis fungoides, intrathoracic lymph nodes
549	20213	202.13	Mycosis fungoides, intra-abdominal lymph nodes
550	20214	202.14	Mycosis fungoides, lymph nodes of axilla and upper limb
551	20215	202.15	Mycosis fungoides, lymph nodes of inguinal region and lower limb
552	20216	202.16	Mycosis fungoides, intrapelvic lymph nodes
553	20217	202.17	Mycosis fungoides, spleen
554	20218	202.18	Mycosis fungoides, lymph nodes of multiple sites
555	20220	202.2	Sezary's disease, unspecified site, extranodal and solid organ sites
556	20221	202.21	Sezary's disease, lymph nodes of head, face, and neck
557	20222	202.22	Sezary's disease, intrathoracic lymph nodes
558	20223	202.23	Sezary's disease, intra-abdominal lymph nodes
559	20224	202.24	Sezary's disease, lymph nodes of axilla and upper limb
560	20225	202.25	Sezary's disease, lymph nodes of inguinal region and lower limb
561	20226	202.26	Sezary's disease, intrapelvic lymph nodes
562	20227	202.27	Sezary's disease, spleen
563	20228	202.28	Sezary's disease, lymph nodes of multiple sites
564	20230	202.3	Malignant histiocytosis, unspecified site, extranodal and solid organ sites
565	20231	202.31	Malignant histiocytosis, lymph nodes of head, face, and neck
566	20232	202.32	Malignant histiocytosis, intrathoracic lymph nodes
567	20233	202.33	Malignant histiocytosis, intra-abdominal lymph nodes
568	20234	202.34	Malignant histiocytosis, lymph nodes of axilla and upper limb
569	20235	202.35	Malignant histiocytosis, lymph nodes of inguinal region and lower limb
570	20236	202.36	Malignant histiocytosis, intrapelvic lymph nodes
571	20237	202.37	Malignant histiocytosis, spleen
572	20238	202.38	Malignant histiocytosis, lymph nodes of multiple sites
573	20240	202.4	Leukemic reticuloendotheliosis, unspecified site, extranodal and solid organ sites
574	20241	202.41	Leukemic reticuloendotheliosis, lymph nodes of head, face, and neck
575	20242	202.42	Leukemic reticuloendotheliosis, intrathoracic lymph nodes
576	20243	202.43	Leukemic reticuloendotheliosis, intra-abdominal lymph nodes
577	20244	202.44	Leukemic reticuloendotheliosis, lymph nodes of axilla and upper arm
578	20245	202.45	Leukemic reticuloendotheliosis, lymph nodes of inguinal region and lower limb
579	20246	202.46	Leukemic reticuloendotheliosis, intrapelvic lymph nodes
580	20247	202.47	Leukemic reticuloendotheliosis, spleen
581	20248	202.48	Leukemic reticuloendotheliosis, lymph nodes of multiple sites
582	20250	202.5	Letterer-siwe disease, unspecified site, extranodal and solid organ sites
583	20251	202.51	Letterer-siwe disease, lymph nodes of head, face, and neck
584	20252	202.52	Letterer-siwe disease, intrathoracic lymph nodes
585	20253	202.53	Letterer-siwe disease, intra-abdominal lymph nodes
586	20254	202.54	Letterer-siwe disease, lymph nodes of axilla and upper limb
587	20255	202.55	Letterer-siwe disease, lymph nodes of inguinal region and lower limb
588	20256	202.56	Letterer-siwe disease, intrapelvic lymph nodes
589	20257	202.57	Letterer-siwe disease, spleen
590	20258	202.58	Letterer-siwe disease, lymph nodes of multiple sites
591	20260	202.6	Malignant mast cell tumors, unspecified site, extranodal and solid organ sites
592	20261	202.61	Malignant mast cell tumors, lymph nodes of head, face, and neck
593	20262	202.62	Malignant mast cell tumors, intrathoracic lymph nodes
594	20263	202.63	Malignant mast cell tumors, intra-abdominal lymph nodes
595	20264	202.64	Malignant mast cell tumors, lymph nodes of axilla and upper limb
596	20265	202.65	Malignant mast cell tumors, lymph nodes of inguinal region and lower limb
597	20266	202.66	Malignant mast cell tumors, intrapelvic lymph nodes
598	20267	202.67	Malignant mast cell tumors, spleen
599	20268	202.68	Malignant mast cell tumors, lymph nodes of multiple sites
600	20270	202.7	Peripheral T cell lymphoma, unspecified site, extranodal and solid organ sites
601	20271	202.71	Peripheral T cell lymphoma, lymph nodes of head, face, and neck
602	20272	202.72	Peripheral T cell lymphoma, intrathoracic lymph nodes
603	20273	202.73	Peripheral T cell lymphoma, intra-abdominal lymph nodes
604	20274	202.74	Peripheral T cell lymphoma, lymph nodes of axilla and upper limb
605	20275	202.75	Peripheral T cell lymphoma, lymph nodes of inguinal region and lower limb
606	20276	202.76	Peripheral T cell lymphoma, intrapelvic lymph nodes
607	20277	202.77	Peripheral T cell lymphoma, spleen
608	20278	202.78	Peripheral T cell lymphoma, lymph nodes of multiple sites
609	20280	202.8	Other malignant lymphomas, unspecified site, extranodal and solid organ sites
610	20281	202.81	Other malignant lymphomas, lymph nodes of head, face, and neck
611	20282	202.82	Other malignant lymphomas, intrathoracic lymph nodes
612	20283	202.83	Other malignant lymphomas, intra-abdominal lymph nodes
613	20284	202.84	Other malignant lymphomas, lymph nodes of axilla and upper limb
614	20285	202.85	Other malignant lymphomas, lymph nodes of inguinal region and lower limb
615	20286	202.86	Other malignant lymphomas, intrapelvic lymph nodes
616	20287	202.87	Other malignant lymphomas, spleen
617	20288	202.88	Other malignant lymphomas, lymph nodes of multiple sites
618	20290	202.9	Other and unspecified malignant neoplasms of lymphoid and histiocytic tissue, unspecified site, extranodal and solid organ sites
619	20291	202.91	Other and unspecified malignant neoplasms of lymphoid and histiocytic tissue, lymph nodes of head, face, and neck
620	20292	202.92	Other and unspecified malignant neoplasms of lymphoid and histiocytic tissue, intrathoracic lymph nodes
621	20293	202.93	Other and unspecified malignant neoplasms of lymphoid and histiocytic tissue, intra-abdominal lymph nodes
622	20294	202.94	Other and unspecified malignant neoplasms of lymphoid and histiocytic tissue, lymph nodes of axilla and upper limb
623	20295	202.95	Other and unspecified malignant neoplasms of lymphoid and histiocytic tissue, lymph nodes of inguinal region and lower limb
624	20296	202.96	Other and unspecified malignant neoplasms of lymphoid and histiocytic tissue, intrapelvic lymph nodes
625	20297	202.97	Other and unspecified malignant neoplasms of lymphoid and histiocytic tissue, spleen
626	20298	202.98	Other and unspecified malignant neoplasms of lymphoid and histiocytic tissue, lymph nodes of multiple sites
627	20300	203	Multiple myeloma, without mention of having achieved remission
628	20301	203.01	Multiple myeloma, in remission
629	20302	203.02	Multiple myeloma, in relapse
630	20310	203.1	Plasma cell leukemia, without mention of having achieved remission
631	20311	203.11	Plasma cell leukemia, in remission
632	20312	203.12	Plasma cell leukemia, in relapse
633	20380	203.8	Other immunoproliferative neoplasms, without mention of having achieved remission
634	20381	203.81	Other immunoproliferative neoplasms, in remission
635	20382	203.82	Other immunoproliferative neoplasms, in relapse
636	20400	204	Acute lymphoid leukemia, without mention of having achieved remission
637	20401	204.01	Acute lymphoid leukemia, in remission
638	20402	204.02	Acute lymphoid leukemia, in relapse
639	20410	204.1	Chronic lymphoid leukemia, without mention of having achieved remission
640	20411	204.11	Chronic lymphoid leukemia, in remission
641	20412	204.12	Chronic lymphoid leukemia, in relapse
642	20420	204.2	Subacute lymphoid leukemia, without mention of having achieved remission
643	20421	204.21	Subacute lymphoid leukemia, in remission
644	20422	204.22	Subacute lymphoid leukemia, in relapse
645	20480	204.8	Other lymphoid leukemia, without mention of having achieved remission
646	20481	204.81	Other lymphoid leukemia, in remission
647	20482	204.82	Other lymphoid leukemia, in relapse
648	20490	204.9	Unspecified lymphoid leukemia, without mention of having achieved remission
649	20491	204.91	Unspecified lymphoid leukemia, in remission
650	20492	204.92	Unspecified lymphoid leukemia, in relapse
651	20500	205	Acute myeloid leukemia, without mention of having achieved remission
652	20501	205.01	Acute myeloid leukemia, in remission
653	20502	205.02	Acute myeloid leukemia, in relapse
654	20510	205.1	Chronic myeloid leukemia, without mention of having achieved remission
655	20511	205.11	Chronic myeloid leukemia, in remission
656	20512	205.12	Chronic myeloid leukemia, in relapse
657	20520	205.2	Subacute myeloid leukemia, without mention of having achieved remission
658	20521	205.21	Subacute myeloid leukemia,in remission
659	20522	205.22	Subacute myeloid leukemia, in relapse
660	20530	205.3	Myeloid sarcoma, without mention of having achieved remission
661	20531	205.31	Myeloid sarcoma, in remission
662	20532	205.32	Myeloid sarcoma, in relapse
663	20580	205.8	Other myeloid leukemia, without mention of having achieved remission
664	20581	205.81	Other myeloid leukemia, in remission
665	20582	205.82	Other myeloid leukemia, in relapse
666	20590	205.9	Unspecified myeloid leukemia, without mention of having achieved remission
667	20591	205.91	Unspecified myeloid leukemia, in remission
668	20592	205.92	Unspecified myeloid leukemia, in relapse
669	20600	206	Acute monocytic leukemia, without mention of having achieved remission
670	20601	206.01	Acute monocytic leukemia,in remission
671	20602	206.02	Acute monocytic leukemia, in relapse
672	20610	206.1	Chronic monocytic leukemia, without mention of having achieved remission
673	20611	206.11	Chronic monocytic leukemia, in remission
674	20612	206.12	Chronic monocytic leukemia, in relapse
675	20620	206.2	Subacute monocytic leukemia, without mention of having achieved remission
676	20621	206.21	Subacute monocytic leukemia, in remission
677	20622	206.22	Subacute monocytic leukemia, in relapse
678	20680	206.8	Other monocytic leukemia, without mention of having achieved remission
679	20681	206.81	Other monocytic leukemia, in remission
680	20682	206.82	Other monocytic leukemia, in relapse
681	20690	206.9	Unspecified monocytic leukemia, without mention of having achieved remission
682	20691	206.91	Unspecified monocytic leukemia, in remission
683	20692	206.92	Unspecified monocytic leukemia, in relapse
684	20700	207	Acute erythremia and erythroleukemia, without mention of having achieved remission
685	20701	207.01	Acute erythremia and erythroleukemia, in remission
686	20702	207.02	Acute erythremia and erythroleukemia, in relapse
687	20710	207.1	Chronic erythremia, without mention of having achieved remission
688	20711	207.11	Chronic erythremia, in remission
689	20712	207.12	Chronic erythremia, in relapse
690	20720	207.2	Megakaryocytic leukemia, without mention of having achieved remission
691	20721	207.21	Megakaryocytic leukemia, in remission
692	20722	207.22	Megakaryocytic leukemia, in relapse
693	20780	207.8	Other specified leukemia, without mention of having achieved remission
694	20781	207.81	Other specified leukemia, in remission
695	20782	207.82	Other specified leukemia, in relapse
696	20800	208	Acute leukemia of unspecified cell type, without mention of having achieved remission
697	20801	208.01	Acute leukemia of unspecified cell type, in remission
698	20802	208.02	Acute leukemia of unspecified cell type, in relapse
699	20810	208.1	Chronic leukemia of unspecified cell type, without mention of having achieved remission
700	20811	208.11	Chronic leukemia of unspecified cell type, in remission
701	20812	208.12	Chronic leukemia of unspecified cell type, in relapse
702	20820	208.2	Subacute leukemia of unspecified cell type, without mention of having achieved remission
703	20821	208.21	Subacute leukemia of unspecified cell type, in remission
704	20822	208.22	Subacute leukemia of unspecified cell type, in relapse
705	20880	208.8	Other leukemia of unspecified cell type, without mention of having achieved remission
706	20881	208.81	Other leukemia of unspecified cell type, in remission
707	20882	208.82	Other leukemia of unspecified cell type, in relapse
708	20890	208.9	Unspecified leukemia, without mention of having achieved remission
709	20891	208.91	Unspecified leukemia, in remission
710	20892	208.92	Unspecified leukemia, in relapse
711	20900	209	Malignant carcinoid tumor of the small intestine, unspecified portion
712	20901	209.01	Malignant carcinoid tumor of the duodenum
713	20902	209.02	Malignant carcinoid tumor of the jejunum
714	20903	209.03	Malignant carcinoid tumor of the ileum
715	20910	209.1	Malignant carcinoid tumor of the large intestine, unspecified portion
716	20911	209.11	Malignant carcinoid tumor of the appendix
717	20912	209.12	Malignant carcinoid tumor of the cecum
718	20913	209.13	Malignant carcinoid tumor of the ascending colon
719	20914	209.14	Malignant carcinoid tumor of the transverse colon
720	20915	209.15	Malignant carcinoid tumor of the descending colon
721	20916	209.16	Malignant carcinoid tumor of the sigmoid colon
722	20917	209.17	Malignant carcinoid tumor of the rectum
723	20920	209.2	Malignant carcinoid tumor of unknown primary site
724	20921	209.21	Malignant carcinoid tumor of the bronchus and lung
725	20922	209.22	Malignant carcinoid tumor of the thymus
726	20923	209.23	Malignant carcinoid tumor of the stomach
727	20924	209.24	Malignant carcinoid tumor of the kidney
728	20925	209.25	Malignant carcinoid tumor of foregut, not otherwise specified
729	20926	209.26	Malignant carcinoid tumor of midgut, not otherwise specified
730	20927	209.27	Malignant carcinoid tumor of hindgut, not otherwise specified
731	20929	209.29	Malignant carcinoid tumor of other sites
732	20930	209.3	Malignant poorly differentiated neuroendocrine carcinoma, any site
733	20931	209.31	Merkel cell carcinoma of the face
734	20932	209.32	Merkel cell carcinoma of the scalp and neck
735	20933	209.33	Merkel cell carcinoma of the upper limb
736	20934	209.34	Merkel cell carcinoma of the lower limb
737	20935	209.35	Merkel cell carcinoma of the trunk
738	20936	209.36	Merkel cell carcinoma of other sites
739	20940	209.4	Benign carcinoid tumor of the small intestine, unspecified portion
740	20941	209.41	Benign carcinoid tumor of the duodenum
741	20942	209.42	Benign carcinoid tumor of the jejunum
742	20943	209.43	Benign carcinoid tumor of the ileum
743	20950	209.5	Benign carcinoid tumor of the large intestine, unspecified portion
744	20951	209.51	Benign carcinoid tumor of the appendix
745	20952	209.52	Benign carcinoid tumor of the cecum
746	20953	209.53	Benign carcinoid tumor of the ascending colon
747	20954	209.54	Benign carcinoid tumor of the transverse colon
748	20955	209.55	Benign carcinoid tumor of the descending colon
749	20956	209.56	Benign carcinoid tumor of the sigmoid colon
750	20957	209.57	Benign carcinoid tumor of the rectum
751	20960	209.6	Benign carcinoid tumor of unknown primary site
752	20961	209.61	Benign carcinoid tumor of the bronchus and lung
753	20962	209.62	Benign carcinoid tumor of the thymus
754	20963	209.63	Benign carcinoid tumor of the stomach
755	20964	209.64	Benign carcinoid tumor of the kidney
756	20965	209.65	Benign carcinoid tumor of foregut, not otherwise specified
757	20966	209.66	Benign carcinoid tumor of midgut, not otherwise specified
758	20967	209.67	Benign carcinoid tumor of hindgut, not otherwise specified
759	20969	209.69	Benign carcinoid tumor of other sites
760	20970	209.7	Secondary neuroendocrine tumor, unspecified site
761	20971	209.71	Secondary neuroendocrine tumor of distant lymph nodes
762	20972	209.72	Secondary neuroendocrine tumor of liver
763	20973	209.73	Secondary neuroendocrine tumor of bone
764	20974	209.74	Secondary neuroendocrine tumor of peritoneum
765	20975	209.75	Secondary Merkel cell carcinoma
766	20979	209.79	Secondary neuroendocrine tumor of other sites
767	2100	210	Benign neoplasm of lip
768	2101	210.1	Benign neoplasm of tongue
769	2102	210.2	Benign neoplasm of major salivary glands
770	2103	210.3	Benign neoplasm of floor of mouth
771	2104	210.4	Benign neoplasm of other and unspecified parts of mouth
772	2105	210.5	Benign neoplasm of tonsil
773	2106	210.6	Benign neoplasm of other parts of oropharynx
774	2107	210.7	Benign neoplasm of nasopharynx
775	2108	210.8	Benign neoplasm of hypopharynx
776	2109	210.9	Benign neoplasm of pharynx, unspecified
777	2110	211	Benign neoplasm of esophagus
778	2111	211.1	Benign neoplasm of stomach
779	2112	211.2	Benign neoplasm of duodenum, jejunum, and ileum
780	2113	211.3	Benign neoplasm of colon
781	2114	211.4	Benign neoplasm of rectum and anal canal
782	2115	211.5	Benign neoplasm of liver and biliary passages
783	2116	211.6	Benign neoplasm of pancreas, except islets of Langerhans
784	2117	211.7	Benign neoplasm of islets of Langerhans
785	2118	211.8	Benign neoplasm of retroperitoneum and peritoneum
786	2119	211.9	Benign neoplasm of other and unspecified site in the digestive system
787	2120	212	Benign neoplasm of nasal cavities, middle ear, and accessory sinuses
788	2121	212.1	Benign neoplasm of larynx
789	2122	212.2	Benign neoplasm of trachea
790	2123	212.3	Benign neoplasm of bronchus and lung
791	2124	212.4	Benign neoplasm of pleura
792	2125	212.5	Benign neoplasm of mediastinum
793	2126	212.6	Benign neoplasm of thymus
794	2127	212.7	Benign neoplasm of heart
795	2128	212.8	Benign neoplasm of other specified sites of respiratory and intrathoracic organs
796	2129	212.9	Benign neoplasm of respiratory and intrathoracic organs, site unspecified
797	2130	213	Benign neoplasm of bones of skull and face
798	2131	213.1	Benign neoplasm of lower jaw bone
799	2132	213.2	Benign neoplasm of vertebral column, excluding sacrum and coccyx
800	2133	213.3	Benign neoplasm of ribs, sternum, and clavicle
801	2134	213.4	Benign neoplasm of scapula and long bones of upper limb
802	2135	213.5	Benign neoplasm of short bones of upper limb
803	2136	213.6	Benign neoplasm of pelvic bones, sacrum, and coccyx
804	2137	213.7	Benign neoplasm of long bones of lower limb
805	2138	213.8	Benign neoplasm of short bones of lower limb
806	2139	213.9	Benign neoplasm of bone and articular cartilage, site unspecified
807	2140	214	Lipoma of skin and subcutaneous tissue of face
808	2141	214.1	Lipoma of other skin and subcutaneous tissue
809	2142	214.2	Lipoma of intrathoracic organs
810	2143	214.3	Lipoma of intra-abdominal organs
811	2144	214.4	Lipoma of spermatic cord
812	2148	214.8	Lipoma of other specified sites
813	2149	214.9	Lipoma, unspecified site
814	2150	215	Other benign neoplasm of connective and other soft tissue of head, face, and neck
815	2152	215.2	Other benign neoplasm of connective and other soft tissue of upper limb, including shoulder
816	2153	215.3	Other benign neoplasm of connective and other soft tissue of lower limb, including hip
817	2154	215.4	Other benign neoplasm of connective and other soft tissue of thorax
818	2155	215.5	Other benign neoplasm of connective and other soft tissue of abdomen
819	2156	215.6	Other benign neoplasm of connective and other soft tissue of pelvis
820	2157	215.7	Other benign neoplasm of connective and other soft tissue of trunk, unspecified
821	2158	215.8	Other benign neoplasm of connective and other soft tissue of other specified sites
822	2159	215.9	Other benign neoplasm of connective and other soft tissue, site unspecified
823	2160	216	Benign neoplasm of skin of lip
824	2161	216.1	Benign neoplasm of eyelid, including canthus
825	2162	216.2	Benign neoplasm of ear and external auditory canal
826	2163	216.3	Benign neoplasm of skin of other and unspecified parts of face
827	2164	216.4	Benign neoplasm of scalp and skin of neck
828	2165	216.5	Benign neoplasm of skin of trunk, except scrotum
829	2166	216.6	Benign neoplasm of skin of upper limb, including shoulder
830	2167	216.7	Benign neoplasm of skin of lower limb, including hip
831	2168	216.8	Benign neoplasm of other specified sites of skin
832	2169	216.9	Benign neoplasm of skin, site unspecified
833	217	217	Benign neoplasm of breast
834	2180	218	Submucous leiomyoma of uterus
835	2181	218.1	Intramural leiomyoma of uterus
836	2182	218.2	Subserous leiomyoma of uterus
837	2189	218.9	Leiomyoma of uterus, unspecified
838	2190	219	Benign neoplasm of cervix uteri
839	2191	219.1	Benign neoplasm of corpus uteri
840	2198	219.8	Benign neoplasm of other specified parts of uterus
841	2199	219.9	Benign neoplasm of uterus, part unspecified
842	220	220	Benign neoplasm of ovary
843	2210	221	Benign neoplasm of fallopian tube and uterine ligaments
844	2211	221.1	Benign neoplasm of vagina
845	2212	221.2	Benign neoplasm of vulva
846	2218	221.8	Benign neoplasm of other specified sites of female genital organs
847	2219	221.9	Benign neoplasm of female genital organ, site unspecified
848	2220	222	Benign neoplasm of testis
849	2221	222.1	Benign neoplasm of penis
850	2222	222.2	Benign neoplasm of prostate
851	2223	222.3	Benign neoplasm of epididymis
852	2224	222.4	Benign neoplasm of scrotum
853	2228	222.8	Benign neoplasm of other specified sites of male genital organs
854	2229	222.9	Benign neoplasm of male genital organ, site unspecified
855	2230	223	Benign neoplasm of kidney, except pelvis
856	2231	223.1	Benign neoplasm of renal pelvis
857	2232	223.2	Benign neoplasm of ureter
858	2233	223.3	Benign neoplasm of bladder
859	22381	223.81	Benign neoplasm of urethra
860	22389	223.89	Benign neoplasm of other specified sites of urinary organs
861	2239	223.9	Benign neoplasm of urinary organ, site unspecified
862	2240	224	Benign neoplasm of eyeball, except conjunctiva, cornea, retina, and choroid
863	2241	224.1	Benign neoplasm of orbit
864	2242	224.2	Benign neoplasm of lacrimal gland
865	2243	224.3	Benign neoplasm of conjunctiva
866	2244	224.4	Benign neoplasm of cornea
867	2245	224.5	Benign neoplasm of retina
868	2246	224.6	Benign neoplasm of choroid
869	2247	224.7	Benign neoplasm of lacrimal duct
870	2248	224.8	Benign neoplasm of other specified parts of eye
871	2249	224.9	Benign neoplasm of eye, part unspecified
872	2250	225	Benign neoplasm of brain
873	2251	225.1	Benign neoplasm of cranial nerves
874	2252	225.2	Benign neoplasm of cerebral meninges
875	2253	225.3	Benign neoplasm of spinal cord
876	2254	225.4	Benign neoplasm of spinal meninges
877	2258	225.8	Benign neoplasm of other specified sites of nervous system
878	2259	225.9	Benign neoplasm of nervous system, part unspecified
879	226	226	Benign neoplasm of thyroid glands
880	2270	227	Benign neoplasm of adrenal gland
881	2271	227.1	Benign neoplasm of parathyroid gland
882	2273	227.3	Benign neoplasm of pituitary gland and craniopharyngeal duct
883	2274	227.4	Benign neoplasm of pineal gland
884	2275	227.5	Benign neoplasm of carotid body
885	2276	227.6	Benign neoplasm of aortic body and other paraganglia
886	2278	227.8	Benign neoplasm of other endocrine glands and related structures
887	2279	227.9	Benign neoplasm of endocrine gland, site unspecified
888	22800	228	Hemangioma of unspecified site
889	22801	228.01	Hemangioma of skin and subcutaneous tissue
890	22802	228.02	Hemangioma of intracranial structures
891	22803	228.03	Hemangioma of retina
892	22804	228.04	Hemangioma of intra-abdominal structures
893	22809	228.09	Hemangioma of other sites
894	2281	228.1	Lymphangioma, any site
895	2290	229	Benign neoplasm of lymph nodes
896	2298	229.8	Benign neoplasm of other specified sites
897	2299	229.9	Benign neoplasm of unspecified site
898	2300	230	Carcinoma in situ of lip, oral cavity, and pharynx
899	2301	230.1	Carcinoma in situ of esophagus
900	2302	230.2	Carcinoma in situ of stomach
901	2303	230.3	Carcinoma in situ of colon
902	2304	230.4	Carcinoma in situ of rectum
903	2305	230.5	Carcinoma in situ of anal canal
904	2306	230.6	Carcinoma in situ of anus, unspecified
905	2307	230.7	Carcinoma in situ of other and unspecified parts of intestine
906	2308	230.8	Carcinoma in situ of liver and biliary system
907	2309	230.9	Carcinoma in situ of other and unspecified digestive organs
908	2310	231	Carcinoma in situ of larynx
909	2311	231.1	Carcinoma in situ of trachea
910	2312	231.2	Carcinoma in situ of bronchus and lung
911	2318	231.8	Carcinoma in situ of other specified parts of respiratory system
912	2319	231.9	Carcinoma in situ of respiratory system, part unspecified
913	2320	232	Carcinoma in situ of skin of lip
914	2321	232.1	Carcinoma in situ of eyelid, including canthus
915	2322	232.2	Carcinoma in situ of skin of ear and external auditory canal
916	2323	232.3	Carcinoma in situ of skin of other and unspecified parts of face
917	2324	232.4	Carcinoma in situ of scalp and skin of neck
918	2325	232.5	Carcinoma in situ of skin of trunk, except scrotum
919	2326	232.6	Carcinoma in situ of skin of upper limb, including shoulder
920	2327	232.7	Carcinoma in situ of skin of lower limb, including hip
921	2328	232.8	Carcinoma in situ of other specified sites of skin
922	2329	232.9	Carcinoma in situ of skin, site unspecified
923	2330	233	Carcinoma in situ of breast
924	2331	233.1	Carcinoma in situ of cervix uteri
925	2332	233.2	Carcinoma in situ of other and unspecified parts of uterus
926	23330	233.3	Carcinoma in situ, unspecified female genital organ
927	23331	233.31	Carcinoma in situ, vagina
928	23332	233.32	Carcinoma in situ, vulva
929	23339	233.39	Carcinoma in situ, other female genital organ
930	2334	233.4	Carcinoma in situ of prostate
931	2335	233.5	Carcinoma in situ of penis
932	2336	233.6	Carcinoma in situ of other and unspecified male genital organs
933	2337	233.7	Carcinoma in situ of bladder
934	2339	233.9	Carcinoma in situ of other and unspecified urinary organs
935	2340	234	Carcinoma in situ of eye
936	2348	234.8	Carcinoma in situ of other specified sites
937	2349	234.9	Carcinoma in situ, site unspecified
938	2350	235	Neoplasm of uncertain behavior of major salivary glands
939	2351	235.1	Neoplasm of uncertain behavior of lip, oral cavity, and pharynx
940	2352	235.2	Neoplasm of uncertain behavior of stomach, intestines, and rectum
941	2353	235.3	Neoplasm of uncertain behavior of liver and biliary passages
942	2354	235.4	Neoplasm of uncertain behavior of retroperitoneum and peritoneum
943	2355	235.5	Neoplasm of uncertain behavior of other and unspecified digestive organs
944	2356	235.6	Neoplasm of uncertain behavior of larynx
945	2357	235.7	Neoplasm of uncertain behavior of trachea, bronchus, and lung
946	2358	235.8	Neoplasm of uncertain behavior of pleura, thymus, and mediastinum
947	2359	235.9	Neoplasm of uncertain behavior of other and unspecified respiratory organs
948	2360	236	Neoplasm of uncertain behavior of uterus
949	2361	236.1	Neoplasm of uncertain behavior of placenta
950	2362	236.2	Neoplasm of uncertain behavior of ovary
951	2363	236.3	Neoplasm of uncertain behavior of other and unspecified female genital organs
952	2364	236.4	Neoplasm of uncertain behavior of testis
953	2365	236.5	Neoplasm of uncertain behavior of prostate
954	2366	236.6	Neoplasm of uncertain behavior of other and unspecified male genital organs
955	2367	236.7	Neoplasm of uncertain behavior of bladder
956	23690	236.9	Neoplasm of uncertain behavior of urinary organ, unspecified
957	23691	236.91	Neoplasm of uncertain behavior of kidney and ureter
958	23699	236.99	Neoplasm of uncertain behavior of other and unspecified urinary organs
959	2370	237	Neoplasm of uncertain behavior of pituitary gland and craniopharyngeal duct
960	2371	237.1	Neoplasm of uncertain behavior of pineal gland
961	2372	237.2	Neoplasm of uncertain behavior of adrenal gland
962	2373	237.3	Neoplasm of uncertain behavior of paraganglia
963	2374	237.4	Neoplasm of uncertain behavior of other and unspecified endocrine glands
964	2375	237.5	Neoplasm of uncertain behavior of brain and spinal cord
965	2376	237.6	Neoplasm of uncertain behavior of meninges
966	23770	237.7	Neurofibromatosis, unspecified
967	23771	237.71	Neurofibromatosis, type 1 [von recklinghausen's disease]
968	23772	237.72	Neurofibromatosis, type 2 [acoustic neurofibromatosis]
969	23773	237.73	Schwannomatosis
970	23779	237.79	Other neurofibromatosis
971	2379	237.9	Neoplasm of uncertain behavior of other and unspecified parts of nervous system
972	2380	238	Neoplasm of uncertain behavior of bone and articular cartilage
973	2381	238.1	Neoplasm of uncertain behavior of connective and other soft tissue
974	2382	238.2	Neoplasm of uncertain behavior of skin
975	2383	238.3	Neoplasm of uncertain behavior of breast
976	2384	238.4	Polycythemia vera
977	2385	238.5	Neoplasm of uncertain behavior of histiocytic and mast cells
978	2386	238.6	Neoplasm of uncertain behavior of plasma cells
979	23871	238.71	Essential thrombocythemia
980	23872	238.72	Low grade myelodysplastic syndrome lesions
981	23873	238.73	High grade myelodysplastic syndrome lesions
982	23874	238.74	Myelodysplastic syndrome with 5q deletion
983	23875	238.75	Myelodysplastic syndrome, unspecified
984	23876	238.76	Myelofibrosis with myeloid metaplasia
985	23877	238.77	Post-transplant lymphoproliferative disorder (PTLD)
986	23879	238.79	Other lymphatic and hematopoietic tissues
987	2388	238.8	Neoplasm of uncertain behavior of other specified sites
988	2389	238.9	Neoplasm of uncertain behavior, site unspecified
989	2390	239	Neoplasm of unspecified nature of digestive system
990	2391	239.1	Neoplasm of unspecified nature of respiratory system
991	2392	239.2	Neoplasm of unspecified nature of bone, soft tissue, and skin
992	2393	239.3	Neoplasm of unspecified nature of breast
993	2394	239.4	Neoplasm of unspecified nature of bladder
994	2395	239.5	Neoplasm of unspecified nature of other genitourinary organs
995	2396	239.6	Neoplasm of unspecified nature of brain
996	2397	239.7	Neoplasm of unspecified nature of endocrine glands and other parts of nervous system
997	2398	239.8	NEOPLASM NOS, SITE NEC
998	23981	239.81	Neoplasms of unspecified nature, retina and choroid
999	23989	239.89	Neoplasms of unspecified nature, other specified sites
1000	2399	239.9	Neoplasm of unspecified nature, site unspecified
1001	2400	240	Goiter, specified as simple
1002	2409	240.9	Goiter, unspecified
1003	2410	241	Nontoxic uninodular goiter
1004	2411	241.1	Nontoxic multinodular goiter
1005	2419	241.9	Unspecified nontoxic nodular goiter
1006	24200	242	Toxic diffuse goiter without mention of thyrotoxic crisis or storm
1007	24201	242.01	Toxic diffuse goiter with mention of thyrotoxic crisis or storm
1008	24210	242.1	Toxic uninodular goiter without mention of thyrotoxic crisis or storm
1009	24211	242.11	Toxic uninodular goiter with mention of thyrotoxic crisis or storm
1010	24220	242.2	Toxic multinodular goiter without mention of thyrotoxic crisis or storm
1011	24221	242.21	Toxic multinodular goiter with mention of thyrotoxic crisis or storm
1012	24230	242.3	Toxic nodular goiter, unspecified type, without mention of thyrotoxic crisis or storm
1013	24231	242.31	Toxic nodular goiter, unspecified type, with mention of thyrotoxic crisis or storm
1014	24240	242.4	Thyrotoxicosis from ectopic thyroid nodule without mention of thyrotoxic crisis or storm
1015	24241	242.41	Thyrotoxicosis from ectopic thyroid nodule with mention of thyrotoxic crisis or storm
1016	24280	242.8	Thyrotoxicosis of other specified origin without mention of thyrotoxic crisis or storm
1017	24281	242.81	Thyrotoxicosis of other specified origin with mention of thyrotoxic crisis or storm
1018	24290	242.9	Thyrotoxicosis without mention of goiter or other cause, and without mention of thyrotoxic crisis or storm
1019	24291	242.91	Thyrotoxicosis without mention of goiter or other cause, with mention of thyrotoxic crisis or storm
1020	243	243	Congenital hypothyroidism
1021	2440	244	Postsurgical hypothyroidism	Y
1022	2441	244.1	Other postablative hypothyroidism	Y
1023	2442	244.2	Iodine hypothyroidism	Y
1024	2443	244.3	Other iatrogenic hypothyroidism	Y
1025	2448	244.8	Other specified acquired hypothyroidism	Y
1026	2449	244.9	Unspecified acquired hypothyroidism	Y
1027	2450	245	Acute thyroiditis
1028	2451	245.1	Subacute thyroiditis
1029	2452	245.2	Chronic lymphocytic thyroiditis
1030	2453	245.3	Chronic fibrous thyroiditis
1031	2454	245.4	Iatrogenic thyroiditis
1032	2458	245.8	Other and unspecified chronic thyroiditis
1033	2459	245.9	Thyroiditis, unspecified
1034	2460	246	Disorders of thyrocalcitonin secretion
1035	2461	246.1	Dyshormonogenic goiter
1036	2462	246.2	Cyst of thyroid
1037	2463	246.3	Hemorrhage and infarction of thyroid
1038	2468	246.8	Other specified disorders of thyroid
1039	2469	246.9	Unspecified disorder of thyroid
1040	24900	249	Secondary diabetes mellitus without mention of complication, not stated as uncontrolled, or unspecified
1041	24901	249.01	Secondary diabetes mellitus without mention of complication, uncontrolled
1042	24910	249.1	Secondary diabetes mellitus with ketoacidosis, not stated as uncontrolled, or unspecified	Y
1043	24911	249.11	Secondary diabetes mellitus with ketoacidosis, uncontrolled
1044	24920	249.2	Secondary diabetes mellitus with hyperosmolarity, not stated as uncontrolled, or unspecified	Y
1045	24921	249.21	Secondary diabetes mellitus with hyperosmolarity, uncontrolled
1046	24930	249.3	Secondary diabetes mellitus with other coma, not stated as uncontrolled, or unspecified	Y
1047	24931	249.31	Secondary diabetes mellitus with other coma, uncontrolled
1048	24940	249.4	Secondary diabetes mellitus with renal manifestations, not stated as uncontrolled, or unspecified	Y
1049	24941	249.41	Secondary diabetes mellitus with renal manifestations, uncontrolled
1050	24950	249.5	Secondary diabetes mellitus with ophthalmic manifestations, not stated as uncontrolled, or unspecified	Y
1051	24951	249.51	Secondary diabetes mellitus with ophthalmic manifestations, uncontrolled
1052	24960	249.6	Secondary diabetes mellitus with neurological manifestations, not stated as uncontrolled, or unspecified	Y
1053	24961	249.61	Secondary diabetes mellitus with neurological manifestations, uncontrolled
1054	24970	249.7	Secondary diabetes mellitus with peripheral circulatory disorders, not stated as uncontrolled, or unspecified	Y
1055	24971	249.71	Secondary diabetes mellitus with peripheral circulatory disorders, uncontrolled
1056	24980	249.8	Secondary diabetes mellitus with other specified manifestations, not stated as uncontrolled, or unspecified	Y
1057	24981	249.81	Secondary diabetes mellitus with other specified manifestations, uncontrolled
1058	24990	249.9	Secondary diabetes mellitus with unspecified complication, not stated as uncontrolled, or unspecified
1059	24991	249.91	Secondary diabetes mellitus with unspecified complication, uncontrolled
1060	25000	250	Diabetes mellitus without mention of complication, type II or unspecified type, not stated as uncontrolled	Y
1061	25001	250.01	Diabetes mellitus without mention of complication, type I [juvenile type], not stated as uncontrolled	Y
1062	25002	250.02	Diabetes mellitus without mention of complication, type II or unspecified type, uncontrolled	Y
1063	25003	250.03	Diabetes mellitus without mention of complication, type I [juvenile type], uncontrolled	Y
1064	25010	250.1	Diabetes with ketoacidosis, type II or unspecified type, not stated as uncontrolled	Y
1065	25011	250.11	Diabetes with ketoacidosis, type I [juvenile type], not stated as uncontrolled	Y
1066	25012	250.12	Diabetes with ketoacidosis, type II or unspecified type, uncontrolled	Y
1067	25013	250.13	Diabetes with ketoacidosis, type I [juvenile type], uncontrolled	Y
1068	25020	250.2	Diabetes with hyperosmolarity, type II or unspecified type, not stated as uncontrolled	Y
1069	25021	250.21	Diabetes with hyperosmolarity, type I [juvenile type], not stated as uncontrolled	Y
1070	25022	250.22	Diabetes with hyperosmolarity, type II or unspecified type, uncontrolled	Y
1071	25023	250.23	Diabetes with hyperosmolarity, type I [juvenile type], uncontrolled	Y
1072	25030	250.3	Diabetes with other coma, type II or unspecified type, not stated as uncontrolled	Y
1073	25031	250.31	Diabetes with other coma, type I [juvenile type], not stated as uncontrolled	Y
1074	25032	250.32	Diabetes with other coma, type II or unspecified type, uncontrolled	Y
1075	25033	250.33	Diabetes with other coma, type I [juvenile type], uncontrolled	Y
1076	25040	250.4	Diabetes with renal manifestations, type II or unspecified type, not stated as uncontrolled	Y
1077	25041	250.41	Diabetes with renal manifestations, type I [juvenile type], not stated as uncontrolled	Y
1078	25042	250.42	Diabetes with renal manifestations, type II or unspecified type, uncontrolled	Y
1079	25043	250.43	Diabetes with renal manifestations, type I [juvenile type], uncontrolled	Y
1080	25050	250.5	Diabetes with ophthalmic manifestations, type II or unspecified type, not stated as uncontrolled	Y
1081	25051	250.51	Diabetes with ophthalmic manifestations, type I [juvenile type], not stated as uncontrolled	Y
1082	25052	250.52	Diabetes with ophthalmic manifestations, type II or unspecified type, uncontrolled	Y
1083	25053	250.53	Diabetes with ophthalmic manifestations, type I [juvenile type], uncontrolled	Y
1084	25060	250.6	Diabetes with neurological manifestations, type II or unspecified type, not stated as uncontrolled	Y
1085	25061	250.61	Diabetes with neurological manifestations, type I [juvenile type], not stated as uncontrolled	Y
1086	25062	250.62	Diabetes with neurological manifestations, type II or unspecified type, uncontrolled	Y
1087	25063	250.63	Diabetes with neurological manifestations, type I [juvenile type], uncontrolled	Y
1088	25070	250.7	Diabetes with peripheral circulatory disorders, type II or unspecified type, not stated as uncontrolled	Y
1089	25071	250.71	Diabetes with peripheral circulatory disorders, type I [juvenile type], not stated as uncontrolled	Y
1090	25072	250.72	Diabetes with peripheral circulatory disorders, type II or unspecified type, uncontrolled	Y
1091	25073	250.73	Diabetes with peripheral circulatory disorders, type I [juvenile type], uncontrolled	Y
1092	25080	250.8	Diabetes with other specified manifestations, type II or unspecified type, not stated as uncontrolled	Y
1093	25081	250.81	Diabetes with other specified manifestations, type I [juvenile type], not stated as uncontrolled	Y
1094	25082	250.82	Diabetes with other specified manifestations, type II or unspecified type, uncontrolled	Y
1095	25083	250.83	Diabetes with other specified manifestations, type I [juvenile type], uncontrolled	Y
1096	25090	250.9	Diabetes with unspecified complication, type II or unspecified type, not stated as uncontrolled	Y
1097	25091	250.91	Diabetes with unspecified complication, type I [juvenile type], not stated as uncontrolled	Y
1098	25092	250.92	Diabetes with unspecified complication, type II or unspecified type, uncontrolled	Y
1099	25093	250.93	Diabetes with unspecified complication, type I [juvenile type], uncontrolled	Y
1100	2510	251	Hypoglycemic coma
1101	2511	251.1	Other specified hypoglycemia
1102	2512	251.2	Hypoglycemia, unspecified
1103	2513	251.3	Postsurgical hypoinsulinemia
1104	2514	251.4	Abnormality of secretion of glucagon
1105	2515	251.5	Abnormality of secretion of gastrin
1106	2518	251.8	Other specified disorders of pancreatic internal secretion
1107	2519	251.9	Unspecified disorder of pancreatic internal secretion
1108	25200	252	Hyperparathyroidism, unspecified
1109	25201	252.01	Primary hyperparathyroidism
1110	25202	252.02	Secondary hyperparathyroidism, non-renal
1111	25208	252.08	Other hyperparathyroidism
1112	2521	252.1	Hypoparathyroidism
1113	2528	252.8	Other specified disorders of parathyroid gland
1114	2529	252.9	Unspecified disorder of parathyroid gland
1115	2530	253	Acromegaly and gigantism
1116	2531	253.1	Other and unspecified anterior pituitary hyperfunction
1117	2532	253.2	Panhypopituitarism
1118	2533	253.3	Pituitary dwarfism
1119	2534	253.4	Other anterior pituitary disorders
1120	2535	253.5	Diabetes insipidus	Y
1121	2535	253.5	Diabetes insipidus
1122	2536	253.6	Other disorders of neurohypophysis
1123	2537	253.7	Iatrogenic pituitary disorders
1124	2538	253.8	Other disorders of the pituitary and other syndromes of diencephalohypophyseal origin
1125	2539	253.9	Unspecified disorder of the pituitary gland and its hypothalamic control
1126	2540	254	Persistent hyperplasia of thymus
1127	2541	254.1	Abscess of thymus
1128	2548	254.8	Other specified diseases of thymus gland
1129	2549	254.9	Unspecified disease of thymus gland
1130	2550	255	Cushing's syndrome
1131	25510	255.1	Hyperaldosteronism, unspecified
1132	25511	255.11	Glucocorticoid-remediable aldosteronism
1133	25512	255.12	Conn's syndrome
1134	25513	255.13	Bartter's syndrome
1135	25514	255.14	Other secondary aldosteronism
1136	2552	255.2	Adrenogenital disorders
1137	2553	255.3	Other corticoadrenal overactivity
1138	25541	255.41	Glucocorticoid deficiency
1139	25542	255.42	Mineralocorticoid deficiency
1140	2555	255.5	Other adrenal hypofunction
1141	2556	255.6	Medulloadrenal hyperfunction
1142	2558	255.8	Other specified disorders of adrenal glands
1143	2559	255.9	Unspecified disorder of adrenal glands
1144	2560	256	Hyperestrogenism
1145	2561	256.1	Other ovarian hyperfunction
1146	2562	256.2	Postablative ovarian failure
1147	25631	256.31	Premature menopause
1148	25639	256.39	Other ovarian failure
1149	2564	256.4	Polycystic ovaries
1150	2568	256.8	Other ovarian dysfunction
1151	2569	256.9	Unspecified ovarian dysfunction
1152	2570	257	Testicular hyperfunction
1153	2571	257.1	Postablative testicular hypofunction
1154	2572	257.2	Other testicular hypofunction
1155	2578	257.8	Other testicular dysfunction
1156	2579	257.9	Unspecified testicular dysfunction
1157	25801	258.01	Multiple endocrine neoplasia [MEN] type I
1158	25802	258.02	Multiple endocrine neoplasia [MEN] type IIA
1159	25803	258.03	Multiple endocrine neoplasia [MEN] type IIB
1160	2581	258.1	Other combinations of endocrine dysfunction
1161	2588	258.8	Other specified polyglandular dysfunction
1162	2589	258.9	Polyglandular dysfunction, unspecified
1163	2590	259	Delay in sexual development and puberty, not elsewhere classified
1164	2591	259.1	Precocious sexual development and puberty, not elsewhere classified
1165	2592	259.2	Carcinoid syndrome
1166	2593	259.3	Ectopic hormone secretion, not elsewhere classified
1167	2594	259.4	Dwarfism, not elsewhere classified
1168	2595	259.5	ANDROGEN INSENSITVTY SYN
1169	25950	259.5	Androgen insensitivity, unspecified
1170	25951	259.51	Androgen insensitivity syndrome
1171	25952	259.52	Partial androgen insensitivity
1172	2598	259.8	Other specified endocrine disorders
1173	2599	259.9	Unspecified endocrine disorder
1174	260	260	Kwashiorkor
1175	261	261	Nutritional marasmus
1176	262	262	Other severe protein-calorie malnutrition
1177	2630	263	Malnutrition of moderate degree
1178	2631	263.1	Malnutrition of mild degree
1179	2632	263.2	Arrested development following protein-calorie malnutrition
1180	2638	263.8	Other protein-calorie malnutrition
1181	2639	263.9	Unspecified protein-calorie malnutrition
1182	2640	264	Vitamin A deficiency with conjunctival xerosis
1183	2641	264.1	Vitamin A deficiency with conjunctival xerosis and Bitot's spot
1184	2642	264.2	Vitamin A deficiency with corneal xerosis
1185	2643	264.3	Vitamin A deficiency with corneal ulceration and xerosis
1186	2644	264.4	Vitamin A deficiency with keratomalacia
1187	2645	264.5	Vitamin A deficiency with night blindness
1188	2646	264.6	Vitamin A deficiency with xerophthalmic scars of cornea
1189	2647	264.7	Other ocular manifestations of vitamin A deficiency
1190	2648	264.8	Other manifestations of vitamin A deficiency
1191	2649	264.9	Unspecified vitamin A deficiency
1192	2650	265	Beriberi
1193	2651	265.1	Other and unspecified manifestations of thiamine deficiency
1194	2652	265.2	Pellagra
1195	2660	266	Ariboflavinosis
1196	2661	266.1	Vitamin B6 deficiency
1197	2662	266.2	Other B-complex deficiencies
1198	2669	266.9	Unspecified vitamin B deficiency
1199	267	267	Ascorbic acid deficiency
1200	2680	268	Rickets, active
1201	2681	268.1	Rickets, late effect
1202	2682	268.2	Osteomalacia, unspecified
1203	2689	268.9	Unspecified vitamin D deficiency
1204	2690	269	Deficiency of vitamin K
1205	2691	269.1	Deficiency of other vitamins
1206	2692	269.2	Unspecified vitamin deficiency
1207	2693	269.3	Mineral deficiency, not elsewhere classified
1208	2698	269.8	Other nutritional deficiency
1209	2699	269.9	Unspecified nutritional deficiency
1210	2700	270	Disturbances of amino-acid transport
1211	2701	270.1	Phenylketonuria [PKU]
1212	2702	270.2	Other disturbances of aromatic amino-acid metabolism
1213	2703	270.3	Disturbances of branched-chain amino-acid metabolism
1214	2704	270.4	Disturbances of sulphur-bearing amino-acid metabolism
1215	2705	270.5	Disturbances of histidine metabolism
1216	2706	270.6	Disorders of urea cycle metabolism
1217	2707	270.7	Other disturbances of straight-chain amino-acid metabolism
1218	2708	270.8	Other specified disorders of amino-acid metabolism
1219	2709	270.9	Unspecified disorder of amino-acid metabolism
1220	2710	271	Glycogenosis
1221	2711	271.1	Galactosemia
1222	2712	271.2	Hereditary fructose intolerance
1223	2713	271.3	Intestinal disaccharidase deficiencies and disaccharide malabsorption
1224	2714	271.4	Renal glycosuria
1225	2718	271.8	Other specified disorders of carbohydrate transport and metabolism
1226	2719	271.9	Unspecified disorder of carbohydrate transport and metabolism
1227	2720	272	Pure hypercholesterolemia	Y
1228	2721	272.1	Pure hyperglyceridemia	Y
1229	2722	272.2	Mixed hyperlipidemia	Y
1230	2723	272.3	Hyperchylomicronemia	Y
1231	2724	272.4	Other and unspecified hyperlipidemia	Y
1232	2725	272.5	Lipoprotein deficiencies	Y
1233	2726	272.6	Lipodystrophy	Y
1234	2727	272.7	Lipidoses	Y
1235	2728	272.8	Other disorders of lipoid metabolism	Y
1236	2729	272.9	Unspecified disorder of lipoid metabolism	Y
1237	2730	273	Polyclonal hypergammaglobulinemia
1238	2731	273.1	Monoclonal paraproteinemia
1239	2732	273.2	Other paraproteinemias
1240	2733	273.3	Macroglobulinemia
1241	2734	273.4	Alpha-1-antitrypsin deficiency
1242	2738	273.8	Other disorders of plasma protein metabolism
1243	2739	273.9	Unspecified disorder of plasma protein metabolism
1244	2740	274	GOUTY ARTHROPATHY
1245	27400	274	Gouty arthropathy, unspecified
1246	27401	274.01	Acute gouty arthropathy
1247	27402	274.02	Chronic gouty arthropathy without mention of tophus (tophi)
1248	27403	274.03	Chronic gouty arthropathy with tophus (tophi)
1249	27410	274.1	Gouty nephropathy, unspecified
1250	27411	274.11	Uric acid nephrolithiasis
1251	27419	274.19	Other gouty nephropathy
1252	27481	274.81	Gouty tophi of ear
1253	27482	274.82	Gouty tophi of other sites, except ear
1254	27489	274.89	Gout with other specified manifestations
1255	2749	274.9	Gout, unspecified
1256	2750	275	Dis iron metabolism
1257	27501	275.01	Hereditary hemochromatosis
1258	27502	275.02	Hemochromatosis due to repeated red blood cell transfusions
1259	27503	275.03	Other hemochromatosis
1260	27509	275.09	Other disorders of iron metabolism
1261	2751	275.1	Disorders of copper metabolism
1262	2752	275.2	Disorders of magnesium metabolism
1263	2753	275.3	Disorders of phosphorus metabolism
1264	27540	275.4	Unspecified disorder of calcium metabolism
1265	27541	275.41	Hypocalcemia
1266	27542	275.42	Hypercalcemia
1267	27549	275.49	Other disorders of calcium metabolism
1268	2755	275.5	Hungry bone syndrome
1269	2758	275.8	Other specified disorders of mineral metabolism
1270	2759	275.9	Unspecified disorder of mineral metabolism
1271	2760	276	Hyperosmolality and/or hypernatremia
1272	2761	276.1	Hyposmolality and/or hyponatremia
1273	2762	276.2	Acidosis
1274	2763	276.3	Alkalosis
1275	2764	276.4	Mixed acid-base balance disorder
1276	27650	276.5	Volume depletion, unspecified
1277	27651	276.51	Dehydration
1278	27652	276.52	Hypovolemia
1279	2766	276.6	Fluid overload
1280	27661	276.61	Transfusion associated circulatory overload
1281	27669	276.69	Other fluid overload
1282	2767	276.7	Hyperpotassemia
1283	2768	276.8	Hypopotassemia

## Sheet: Thoracic Cancer ICD-9
sr. no.	ICD-9 actual	Cancer Name
142	162.2	Malignant neoplasm of main bronchus
143	162.3	Malignant neoplasm of upper lobe, bronchus or lung
144	162.4	Malignant neoplasm of middle lobe, bronchus or lung
145	162.5	Malignant neoplasm of lower lobe, bronchus or lung
146	162.8	Malignant neoplasm of other parts of bronchus or lung
147	162.9	Malignant neoplasm of bronchus and lung, unspecified
148	163	Malignant neoplasm of parietal pleura
149	163.1	Malignant neoplasm of visceral pleura
150	163.8	Malignant neoplasm of other specified sites of pleura
151	163.9	Malignant neoplasm of pleura, unspecified
152	164	Malignant neoplasm of thymus
153	164.1	Malignant neoplasm of heart
154	164.2	Malignant neoplasm of anterior mediastinum
155	164.3	Malignant neoplasm of posterior mediastinum
156	164.8	Malignant neoplasm of other parts of mediastinum
157	164.9	Malignant neoplasm of mediastinum, part unspecified
159	165.8	Malignant neoplasm of other sites within the respiratory system and intrathoracic organs
163	170.2	Malignant neoplasm of vertebral column, excluding sacrum and coccyx
164	170.3	Malignant neoplasm of ribs, sternum, and clavicle
174	171.4	Malignant neoplasm of connective and other soft tissue of thorax
177	171.7	Malignant neoplasm of connective and other soft tissue of trunk, unspecified
185	172.5	Malignant melanoma of skin of trunk, except scrotum
216	173.5	Unspecified malignant neoplasm of skin of trunk, except scrotum
217	173.51	Basal cell carcinoma of skin of trunk, except scrotum
218	173.52	Squamous cell carcinoma of skin of trunk, except scrotum
219	173.59	Other specified malignant neoplasm of skin of trunk, except scrotum
240	174	Malignant neoplasm of nipple and areola of female breast
241	174.1	Malignant neoplasm of central portion of female breast
242	174.2	Malignant neoplasm of upper-inner quadrant of female breast
243	174.3	Malignant neoplasm of lower-inner quadrant of female breast
244	174.4	Malignant neoplasm of upper-outer quadrant of female breast
245	174.5	Malignant neoplasm of lower-outer quadrant of female breast
246	174.6	Malignant neoplasm of axillary tail of female breast
247	174.8	Malignant neoplasm of other specified sites of female breast
248	174.9	Malignant neoplasm of breast (female), unspecified
249	175	Malignant neoplasm of nipple and areola of male breast
250	175.9	Malignant neoplasm of other and unspecified sites of male breast
255	176.4	Kaposi's sarcoma, lung
347	195.1	Malignant neoplasm of thorax
354	196.1	Secondary and unspecified malignant neoplasm of intrathoracic lymph nodes
361	197	Secondary malignant neoplasm of lung
362	197.1	Secondary malignant neoplasm of mediastinum
363	197.2	Secondary malignant neoplasm of pleura
378	198.81	Secondary malignant neoplasm of breast
386	200.02	Reticulosarcoma, intrathoracic lymph nodes
395	200.12	Lymphosarcoma, intrathoracic lymph nodes
404	200.22	Burkitt's tumor or lymphoma, intrathoracic lymph nodes
413	200.32	Marginal zone lymphoma, intrathoracic lymph nodes
422	200.42	Mantle cell lymphoma, intrathoracic lymph nodes
431	200.52	Primary central nervous system lymphoma, intrathoracic lymph nodes
440	200.62	Anaplastic large cell lymphoma, intrathoracic lymph nodes
449	200.72	Large cell lymphoma, intrathoracic lymph nodes
458	200.82	Other named variants of lymphosarcoma and reticulosarcoma,intrathoracic lymph nodes
467	201.02	Hodgkin's paragranuloma, intrathoracic lymph nodes
476	201.12	Hodgkin's granuloma, intrathoracic lymph nodes
485	201.22	Hodgkin's sarcoma, intrathoracic lymph nodes
494	201.42	Hodgkin's disease, lymphocytic-histiocytic predominance, intrathoracic lymph nodes
503	201.52	Hodgkin's disease, nodular sclerosis, intrathoracic lymph nodes
512	201.62	Hodgkin's disease, mixed cellularity, intrathoracic lymph nodes
521	201.72	Hodgkin's disease, lymphocytic depletion, intrathoracic lymph nodes
530	201.92	Hodgkin's disease, unspecified type, intrathoracic lymph nodes
539	202.02	Nodular lymphoma, intrathoracic lymph nodes
548	202.12	Mycosis fungoides, intrathoracic lymph nodes
557	202.22	Sezary's disease, intrathoracic lymph nodes
566	202.32	Malignant histiocytosis, intrathoracic lymph nodes
575	202.42	Leukemic reticuloendotheliosis, intrathoracic lymph nodes
584	202.52	Letterer-siwe disease, intrathoracic lymph nodes
593	202.62	Malignant mast cell tumors, intrathoracic lymph nodes
602	202.72	Peripheral T cell lymphoma, intrathoracic lymph nodes
611	202.82	Other malignant lymphomas, intrathoracic lymph nodes
620	202.92	Other and unspecified malignant neoplasms of lymphoid and histiocytic tissue, intrathoracic lymph nodes
724	209.21	Malignant carcinoid tumor of the bronchus and lung
725	209.22	Malignant carcinoid tumor of the thymus
737	209.35	Merkel cell carcinoma of the trunk
752	209.61	Benign carcinoid tumor of the bronchus and lung
753	209.62	Benign carcinoid tumor of the thymus
777	211	Benign neoplasm of esophagus
790	212.3	Benign neoplasm of bronchus and lung
791	212.4	Benign neoplasm of pleura
792	212.5	Benign neoplasm of mediastinum
793	212.6	Benign neoplasm of thymus
794	212.7	Benign neoplasm of heart
795	212.8	Benign neoplasm of other specified sites of respiratory and intrathoracic organs
796	212.9	Benign neoplasm of respiratory and intrathoracic organs, site unspecified
809	214.2	Lipoma of intrathoracic organs
817	215.4	Other benign neoplasm of connective and other soft tissue of thorax
945	235.7	Neoplasm of uncertain behavior of trachea, bronchus, and lung
946	235.8	Neoplasm of uncertain behavior of pleura, thymus, and mediastinum
