# Supplementary material for: Cancer Radiation Therapy May Be Associated With Atrial Fibrillation
Source: Front Cardiovasc Med. 2021 Jan 22;8:610915. doi: 10.3389/fcvm.2021.610915 (PMC7862558; doi:10.3389/fcvm.2021.610915)
Supplement: Supplementary file 2 [file Table_1.XLSX]

## Sheet: Sheet1
Co mobidities		ICD 9 CODES	ICD 10 codes
Hypertension	Yes/No	401.9,402,402.01,402.1,402.10.402.90	I10,I16.0,I16.1,I16.9,I11.9
CAD	Yes/No	,414.00, 414.01, 414.02, 414.03, 414.04, 414.05, 414.06, 414.07, 414.2, 414.3, 414.8, 414.9,440.20	I25.1,I25.10,I25.11,I25.110,I25.111,I25.118,I25.119,I25.4,I25.41,I25.42,I25.70,I25.700,I25.701,I25.708,I25.709,I25.71,I25.710,I25.711,I25.718,I25.719,I25.730,I25.731,I25.738,I25.739,I25.750,I25.751,I25.758,I25.759,I25.76,I25.760,I25.761,I25.768,I25.769,I25.75,I25.73,I25.90,I25.79,I25.790,I25.791,I25.798,I25.799,I25.80,I25.8,I25.81,I25.810,I25.811,I25.810,I25.811,I25.812,I25.82,I25.83,I25.84 ,I22 …
Diabetes Mellitus	Yes/No	250.0 , 250.00 , 250.01, 250.02, 250.03, 250.1,250.11,250.12,250.13, 250.2,250.21,250.22,250.23, 250.3,250.30,250.31,250.32,250.33, 250.4,250.40,250.41,250.42,250.43, 250.5,250.50,250.51,250.52,250.53, 250.6,250.60,250.61,250.62,250.63, 250.7,250.70,250.71,250.72,250.73, 250.8,250.80,250.81,250.82,250.83, 250.9,250.90,250.91,250.92,250.93	E08,E10,E11,E13
Hyperthyroidism	Yes/No	242.00,242.01,242.10,242.11,242.20,242.21,242.30,242.31,242.80,242.81,242.90,242,91	E05,E06
Sleep apnea	Yes/No	780.51,780.53,780.57,327.23	G47.3
Congestive Heart Failure	Yes/No	428,428.1,428.2,428.21,428.22.428.23428.3, 428.4,428.9	I50
BMI	actual value
Previous history of atrial fibrillation /flutter	Yes/No	427.3,427.31,427.32	I48
Diagnosis of atrial fibrillation/flutter at discharge	Yes/No		I48
Previous Stroke / TIA	Yes /No	434.0,434.00,434.01,434.1,434.10, 434.11,434.9,434.90,434.91,435.8,435.9,436,437.7,437.8,437.9	I63,I65,I66,I67,I69
